# Supplementary material for: Metabolomic and transcriptomic analyses of Fmo5-/- mice reveal roles for flavin-containing monooxygenase 5 (FMO5) in NRF2-mediated oxidative stress response, unfolded protein response, lipid homeostasis, and carbohydrate and one-carbon metabolism
Source: PLoS One. 2023 Jun 2;18(6):e0286692. doi: 10.1371/journal.pone.0286692 (PMC10237457; doi:10.1371/journal.pone.0286692)
Supplement: S1 Table — Results are expressed as fold changes of Fmo5-/- vs wild-type mice. Orange = increase; green = decrease. (XLSX) [file pone.0286692.s001.xlsx]

## Sheet: Sheet1
S1 Table. Biochemicals detected in Fmo5-/- and wild-type mice. Results are expressed as fold-changes of Fmo5-/- vs wild-type mice. Orange = increase; green = decrease.
Super Pathway	Sub Pathway	Biochemical Name	FOLD Change Fmo5-/- /WT	q
				(FDR adjusted p value)
Amino Acid	Glycine, Serine and Threonine Metabolism	glycine	1.15202	0.304429
		N-acetylglycine	1.3084	0.223269
		sarcosine	0.282033	0.0213057
		dimethylglycine	0.765894	0.0569599
		betaine	1.34507	0.204312
		betaine aldehyde	2.09365	0.151475
		serine	1.54395	0.00491431
		N-acetylserine	1.32592	0.184711
		threonine	1.36245	0.00181909
		N-acetylthreonine	1.35033	0.0131774
	Alanine and Aspartate Metabolism	alanine	1.17264	0.550575
		N-acetylalanine	1.48867	0.00960128
		aspartate	2.20551	0.00109457
		N-acetylaspartate (NAA)	4.09701	0.00347877
		asparagine	1.54628	0.000616176
		N-acetylasparagine	1.47946	0.113192
	Glutamate Metabolism	glutamate	1.12429	0.358685
		glutamine	1.17205	0.223269
		N-acetylglutamate	1.01452	0.936826
		N-acetylglutamine	1.35817	0.104163
		4-hydroxyglutamate	0.760161	0.0879073
		gamma-carboxyglutamate	1.33139	6.32161e-05
		glutamate, gamma-methyl ester	1.11541	0.819348
		pyroglutamine*	1.0725	0.556436
		gamma-aminobutyrate (GABA)	0.786999	0.104653
		N-methyl-GABA	1.07168	0.783025
		S-1-pyrroline-5-carboxylate	1.77113	0.0201123
	Histidine Metabolism	histidine	1.38997	0.0295092
		1-methylhistidine	1.44762	0.144277
		3-methylhistidine	1.32716	0.0975636
		N-acetylhistidine	1.23761	0.137415
		N-acetyl-3-methylhistidine*	1.44921	0.119518
		N-acetyl-1-methylhistidine*	1.7346	0.0547939
		imidazole propionate	1.70775	0.255385
		formiminoglutamate	2.14791	0.052972
		imidazole lactate	0.734759	0.375421
		anserine	1.29659	0.0806011
		1-methylhistamine	1.85881	0.000481
		1-methyl-4-imidazoleacetate	2.43471	0.019989
		1-methyl-5-imidazoleacetate	0.985149	0.892206
		1-ribosyl-imidazoleacetate*	1.10836	0.824199
		4-imidazoleacetate	1.02902	0.827278
	Lysine Metabolism	lysine	1.27818	0.019142
		N2-acetyllysine	0.933678	0.791639
		N6-acetyllysine	1.35699	0.0574472
		N6-methyllysine	0.973644	0.898639
		N6,N6-dimethyllysine	1.99634	0.0336729
		N6,N6,N6-trimethyllysine	1.68396	0.0609793
		hydroxy-N6,N6,N6-trimethyllysine*	1.16712	0.693763
		5-(galactosylhydroxy)-L-lysine	1.47945	0.0112349
		fructosyllysine	1.13484	0.717999
		saccharopine	0.441967	0.115384
		2-aminoadipate	0.255184	0.00328784
		glutarylcarnitine (C5-DC)	0.550487	0.0301033
		pipecolate	1.02098	0.955944
		5-aminovalerate	2.30434	0.0350772
		N,N,N-trimethyl-5-aminovalerate	5.47537	0.000902
	Phenylalanine Metabolism	phenylalanine	1.33213	0.00294764
		N-acetylphenylalanine	0.727234	0.109454
		1-carboxyethylphenylalanine	0.792203	0.109299
		phenyllactate (PLA)	0.89967	0.0764406
		2-hydroxyphenylacetate	0.650741	0.0820984
	Tyrosine Metabolism	tyrosine	1.31731	0.00244206
		N-acetyltyrosine	0.571882	0.00193465
		1-carboxyethyltyrosine	0.788895	0.358685
		4-hydroxyphenylpyruvate	0.735283	0.214816
		3-(4-hydroxyphenyl)lactate	0.392046	0.0221797
		phenol sulfate	5.0213	0.00154465
		phenol glucuronide	7.14669	0.00514232
		O-methyltyrosine	1.46657	0.224611
		p-cresol glucuronide*	7.11058	0.00802781
	Tryptophan Metabolism	tryptophan	1.36054	0.00295285
		C-glycosyltryptophan	1.58196	0.00736359
		kynurenine	0.814012	0.500225
		kynurenate	0.414967	0.0142711
		picolinate	0.74222	0.514928
		serotonin	2.4361	0.0818581
		5-hydroxyindoleacetate	2.72794	0.0295797
		indolelactate	0.376722	0.151475
		indolepropionate	1.27517	0.662064
		indoleacetylglycine	1.13411	0.713303
		3-indoxyl sulfate	2.80056	0.00699958
	Leucine, Isoleucine and Valine Metabolism	leucine	1.28267	0.00639697
		N-acetylleucine	0.692009	0.26292
		1-carboxyethylleucine	0.618074	0.0460272
		isovalerylglycine	1.56958	0.35361
		isovalerylcarnitine (C5)	1.38861	0.64927
		beta-hydroxyisovalerate	1.45318	0.00940996
		isoleucine	1.22737	0.0358306
		N-acetylisoleucine	0.993383	0.867284
		1-carboxyethylisoleucine	0.733394	0.26292
		2-hydroxy-3-methylvalerate	1.27697	0.270715
		2-methylbutyrylcarnitine (C5)	1.36323	0.184711
		2-methylbutyrylglycine	1.63599	0.289579
		tiglylcarnitine (C5:1-DC)	1.68213	0.452664
		ethylmalonate	0.567829	0.184711
		methylsuccinate	2.65313	0.013693
		valine	1.44445	0.010496
		N-acetylvaline	0.955516	0.999181
		1-carboxyethylvaline	0.72051	0.125837
		alpha-hydroxyisovalerate	1.25919	0.0726205
		isobutyrylcarnitine (C4)	2.4092	0.0172149
		3-hydroxyisobutyrate	1.63942	0.00341265
	Methionine, Cysteine, SAM and Taurine Metabolism	methionine	1.47747	0.00303914
		N-acetylmethionine	0.889991	0.302246
		N-formylmethionine	1.03707	0.757286
		S-methylmethionine	1.11485	0.800114
		methionine sulfoxide	1.80683	0.00111105
		N-acetylmethionine sulfoxide	1.04483	0.93806
		S-adenosylhomocysteine (SAH)	0.783828	0.27635
		homocysteine	0.826255	0.41002
		cystathionine	0.931519	0.754628
		cysteine	1.61542	0.000525
		S-methylcysteine	1.66877	0.0806011
		hypotaurine	0.481027	0.285736
		taurine	0.896761	0.461908
		N-acetyltaurine	0.62645	0.0653465
		taurocyamine	2.83208	8.90178e-05
		3-sulfo-L-alanine	0.718286	0.128434
	Urea cycle; Arginine and Proline Metabolism	arginine	1.20667	0.318896
		argininosuccinate	3.69247	0.134218
		urea	1.2803	0.0516725
		ornithine	1.37745	0.0719023
		3-amino-2-piperidone	3.07217	0.0139659
		2-oxoarginine*	1.07434	0.989711
		citrulline	1.18281	0.111552
		homocitrulline	1.04376	0.982527
		proline	1.23741	0.0624071
		dimethylarginine (SDMA + ADMA)	1.86289	0.00295285
		N-acetylarginine	1.555	0.401736
		N-acetylcitrulline	0.956486	0.881824
		N-delta-acetylornithine	1.13936	0.0912749
		N-alpha-acetylornithine	0.929849	0.938573
		N2,N5-diacetylornithine	1.06331	0.571277
		trans-4-hydroxyproline	1.13506	0.133359
		pro-hydroxy-pro	1.21745	0.27635
		N-methylproline	2.00997	0.137415
		N,N,N-trimethyl-alanylproline betaine (TMAP)	1.04686	0.649024
		N-monomethylarginine	1.3804	0.0160765
		argininate*	1.05422	0.892206
		N-acetylhomocitrulline	1.17302	0.619307
	Creatine Metabolism	guanidinoacetate	2.08037	0.00207355
		creatine	1.39449	0.00749226
		creatinine	1.47473	0.102734
	Polyamine Metabolism	putrescine	1.85941	0.0579372
		spermidine	0.93668	0.603961
		(N(1) + N(8))-acetylspermidine	0.977093	0.975095
		spermine	1.45751	0.113548
		5-methylthioadenosine (MTA)	1.12271	0.452664
	Guanidino and Acetamido Metabolism	4-guanidinobutanoate	0.682458	0.00334737
		guanidinosuccinate	1.1245	0.679696
	Glutathione Metabolism	glutathione, reduced (GSH)	0.854051	0.510469
		glutathione, oxidized (GSSG)	1.2266	0.0708815
		cysteine-glutathione disulfide	1.80248	0.40993
		S-methylglutathione	1.26136	0.060824
		S-lactoylglutathione	0.739658	0.0867227
		cysteinylglycine	1.0667	0.898639
		5-oxoproline	1.09296	0.616221
		2-hydroxybutyrate	0.851268	0.298997
		ophthalmate	1.87307	0.067765
		S-(1,2-dicarboxyethyl)glutathione	1.6508	0.129762
		4-hydroxy-nonenal-glutathione	0.966797	0.842798
		3'-dephospho-CoA-glutathione*	1.06263	0.901962
		CoA-glutathione*	0.774966	0.0008999
Peptide	Gamma-glutamyl Amino Acid	gamma-glutamylcysteine	0.755917	0.535553
		gamma-glutamylglutamate	0.941185	0.496784
		gamma-glutamylglutamine	1.8639	0.0361661
		gamma-glutamylglycine	1.8538	0.184711
		gamma-glutamylisoleucine*	2.49114	0.00149118
		gamma-glutamylleucine	1.50566	0.00577357
		gamma-glutamyl-alpha-lysine	3.89137	0.00334737
		gamma-glutamyl-epsilon-lysine	2.22672	0.00493448
		gamma-glutamylphenylalanine	1.16032	0.598918
		gamma-glutamylthreonine	1.59309	0.0112349
		gamma-glutamylvaline	1.60143	0.0468101
	Dipeptide	alanylleucine	0.675498	0.358703
		glycylleucine	1.21213	0.12736
		glycylvaline	1.78818	0.0095024
		isoleucylglycine	0.908629	0.713303
		leucylglycine	0.275798	0.000899
		phenylalanylalanine	0.886289	0.538385
		phenylalanylglycine	0.882959	0.542185
		prolylglycine	1.59586	0.00109457
		tyrosylglycine	0.913884	0.833311
		valylglutamine	0.346495	0.0676167
		valylglycine	0.807069	0.00940996
		valylleucine	0.891228	0.859611
	Acetylated Peptides	phenylacetylglycine	4.85521	0.000616
Carbohydrate	Glycolysis, Gluconeogenesis, and Pyruvate Metabolism	1,5-anhydroglucitol (1,5-AG)	0.860076	0.40993
		glucose	0.949235	0.0881836
		glucose 6-phosphate	0.876475	0.616436
		fructose 1,6-diphosphate/glucose 1,6-diphosphate/myo-inositol diphosphates	1.14658	0.679696
		dihydroxyacetone phosphate (DHAP)	0.985522	0.651426
		3-phosphoglycerate	0.889864	0.550575
		phosphoenolpyruvate (PEP)	0.951244	0.859611
		pyruvate	2.49491	0.11877
		lactate	0.76137	0.06088
		glycerate	1.0604	0.666614
	Pentose Phosphate Pathway	6-phosphogluconate	2.058	0.000856
		ribose 1-phosphate	0.718601	0.12394
		sedoheptulose-7-phosphate	1.18576	0.302955
	Pentose Metabolism	ribose	1.01306	0.865861
		ribitol	0.576742	8.21605e-05
		ribonate	1.99006	0.156135
		ribulose/xylulose	1.15951	0.221942
		arabitol/xylitol	0.966314	0.898639
		arabonate/xylonate	0.883225	0.474143
		sedoheptulose	0.829557	0.0219397
		ribulonate/xylulonate/lyxonate*	0.98447	0.898639
	Glycogen Metabolism	maltohexaose	0.97866	0.967951
		maltopentaose	0.985396	0.866572
		maltotetraose	0.904529	0.0806011
		maltotriose	0.999743	0.992209
		maltose	1.01401	0.687744
	Disaccharides and Oligosaccharides	sucrose	1.95921	0.0460272
	Fructose, Mannose and Galactose Metabolism	fructose	0.718383	0.261192
		mannitol/sorbitol	0.748814	0.218849
		mannose	0.955106	0.365431
		galactose 1-phosphate	1.10498	0.700492
		2-ketogulonate	0.959498	0.932315
		galactonate	1.1201	0.564743
	Nucleotide Sugar	UDP-glucose	1.07306	0.791639
		UDP-galactose	1.34563	0.522039
		UDP-glucuronate	1.02401	0.752278
		UDP-N-acetylglucosamine/galactosamine	1.07769	0.439513
	Aminosugar Metabolism	glucuronate	0.666322	0.00509174
		N-acetylglucosamine 6-phosphate	1.15425	0.385657
		N-acetyl-glucosamine 1-phosphate	1.32121	0.396312
		N-acetylneuraminate	1.67917	0.0014094
		N-acetylglucosaminylasparagine	2.41114	0.0008999
		erythronate*	1.25564	0.394303
		N-acetylglucosamine/N-acetylgalactosamine	1.41659	0.0921653
		N-glycolylneuraminate	1.45465	0.000728
	Advanced Glycation End-product	N6-carboxymethyllysine	1.08701	0.490806
Energy	TCA Cycle	citrate	2.27979	3.03402e-05
		aconitate [cis or trans]	2.30892	0.000203
		alpha-ketoglutarate	0.946755	0.679696
		succinylcarnitine (C4-DC)	0.775869	0.334774
		fumarate	1.82091	0.0314747
		malate	1.28044	0.00498615
		itaconate	9.86193	0.0184563
		tricarballylate	0.957484	0.843643
		2-methylcitrate/homocitrate	0.704514	0.0184563
	Oxidative Phosphorylation	acetylphosphate	0.885145	0.573942
		phosphate	1.02397	0.364312
Lipid	Fatty Acid Synthesis	malonylcarnitine	0.479405	0.0037726
	Medium Chain Fatty Acid	caproate (6:0)	1.16023	0.298645
	Long Chain Saturated Fatty Acid	myristate (14:0)	0.620382	0.00491431
		margarate (17:0)	0.762322	0.0172082
		stearate (18:0)	1.01461	0.474143
		nonadecanoate (19:0)	0.695431	0.0382538
		arachidate (20:0)	0.701919	0.0184563
	Long Chain Monounsaturated Fatty Acid	palmitoleate (16:1n7)	0.7051	0.0895303
		10-heptadecenoate (17:1n7)	0.523985	0.0125997
		10-nonadecenoate (19:1n9)	0.588606	0.0399835
		eicosenoate (20:1)	0.588352	0.0415865
		erucate (22:1n9)	0.706709	0.248359
	Long Chain Polyunsaturated Fatty Acid (n3 and n6)	eicosapentaenoate (EPA; 20:5n3)	0.612114	0.12802
		heneicosapentaenoate (21:5n3)	0.840368	0.541728
		docosapentaenoate (n3 DPA; 22:5n3)	0.837807	0.471102
		docosahexaenoate (DHA; 22:6n3)	0.882272	0.394303
		docosatrienoate (22:3n3)	1.38488	0.570442
		nisinate (24:6n3)	0.936616	0.807354
		hexadecadienoate (16:2n6)	0.876459	0.517636
		linolenate [alpha or gamma; (18:3n3 or 6)]	1.04482	0.898639
		dihomo-linoleate (20:2n6)	1.01481	0.999181
		dihomo-linolenate (20:3n3 or n6)	0.911006	0.591262
		arachidonate (20:4n6)	0.721496	0.037111
		docosatrienoate (22:3n6)*	0.549773	0.0174965
		adrenate (22:4n6)	0.984903	0.866572
		docosapentaenoate (n6 DPA; 22:5n6)	1.22461	0.136501
		docosadienoate (22:2n6)	0.9592	0.958318
	Fatty Acid, Branched	(14 or 15)-methylpalmitate (a17:0 or i17:0)	0.828719	0.245535
		(16 or 17)-methylstearate (a19:0 or i19:0)	0.763667	0.184331
	Fatty Acid, Dicarboxylate	glutarate (C5-DC)	0.98305	0.827278
		2-hydroxyglutarate	0.740011	0.0775114
		2-hydroxyadipate	0.407822	0.027962
		3-hydroxyadipate*	2.22341	0.103073
		maleate	1.70026	0.0160765
		pimelate (C7-DC)	1.05249	0.898639
		azelate (C9-DC)	1.13794	0.564095
		sebacate (C10-DC)	1.64815	0.233972
	Fatty Acid, Amino	2-aminoheptanoate	1.18945	0.649024
		N-acetyl-2-aminooctanoate*	1.17941	0.309579
	Fatty Acid Metabolism (also BCAA Metabolism)	butyrylglycine	0.652076	0.249242
		propionylcarnitine (C3)	0.69028	0.143826
		methylmalonate (MMA)	1.03714	0.68223
	Fatty Acid Metabolism (Acyl Glycine)	isocaproylglycine	2.78957	0.00635408
		valerylglycine	1.15549	0.556436
		hexanoylglycine	0.576983	0.132544
		3,4-methylene heptanoylglycine	1.36455	0.0227365
		N-octanoylglycine	0.698099	0.372703
		N-palmitoylglycine	1.43228	0.24708
		2-butenoylglycine	0.599901	0.0570891
	Fatty Acid Metabolism (Acyl Carnitine, Short Chain)	acetylcarnitine (C2)	0.568777	0.0930935
	Fatty Acid Metabolism (Acyl Carnitine, Long Chain Saturated)	palmitoylcarnitine (C16)	0.884343	0.565926
		stearoylcarnitine (C18)	0.636409	0.0225735
		arachidoylcarnitine (C20)*	0.356711	0.000737
		behenoylcarnitine (C22)*	0.188377	0.0105182
		lignoceroylcarnitine (C24)*	0.435696	0.00910349
	Fatty Acid Metabolism (Acyl Carnitine, Monounsaturated)	oleoylcarnitine (C18:1)	0.701615	0.24436
		erucoylcarnitine (C22:1)*	0.216671	0.00940996
		nervonoylcarnitine (C24:1)*	0.39387	0.0990589
	Fatty Acid Metabolism (Acyl Carnitine, Polyunsaturated)	linoleoylcarnitine (C18:2)*	0.895555	0.623321
		arachidonoylcarnitine (C20:4)	0.562021	0.11126
	Fatty Acid Metabolism (Acyl Carnitine, Dicarboxylate)	adipoylcarnitine (C6-DC)	1.04376	0.989679
		pimeloylcarnitine/3-methyladipoylcarnitine (C7-DC)	1.15755	0.329056
		suberoylcarnitine (C8-DC)	0.779722	0.179839
	Fatty Acid Metabolism (Acyl Carnitine, Hydroxy)	(R)-3-hydroxybutyrylcarnitine	0.669093	0.209055
		(S)-3-hydroxybutyrylcarnitine	0.386588	0.00295285
		3-hydroxydecanoylcarnitine	1.03412	0.985855
		3-hydroxyoleoylcarnitine	0.659861	0.304429
	Carnitine Metabolism	deoxycarnitine	1.45735	0.411846
		carnitine	0.663279	0.0439899
	Ketone Bodies	3-hydroxybutyrate (BHBA)	0.980084	0.944968
	Fatty Acid Metabolism (Acyl Choline)	palmitoylcholine	1.60438	0.0358306
		oleoylcholine	2.03992	0.0479631
		palmitoloelycholine	2.01614	0.0160765
		linoleoylcholine*	3.06491	0.0142711
	Fatty Acid, Monohydroxy	2-hydroxyheptanoate*	0.844245	0.591262
		3-hydroxyhexanoate	0.577716	0.216658
		3-hydroxyoctanoate	0.750656	0.319331
		3-hydroxysuberate	0.974605	0.800114
		8-hydroxyoctanoate	0.823783	0.560128
		13-HODE + 9-HODE	1.25758	0.394303
	Fatty Acid, Dihydroxy	2S,3R-dihydroxybutyrate	1.50786	0.01836
		2R,3R-dihydroxybutyrate	1.26327	0.019743
		2,4-dihydroxybutyrate	0.799056	0.0233669
		19,20-DiHDPA	0.652928	0.128099
	Docosanoid	14-HdoHE/17-HDoHE	3.00165	0.0142627
	Eicosanoid	12-HETE	1.98385	0.0142711
		15-HETE	1.08455	0.680481
		12-HHTrE	1.76255	0.0633906
	Endocannabinoid	oleoyl ethanolamide	0.856017	0.274651
		palmitoyl ethanolamide	1.02	0.750429
		stearoyl ethanolamide	0.862631	0.121087
		N-arachidonoyltaurine	0.811042	0.375421
		N-oleoyltaurine	0.472026	0.000267
		N-stearoyltaurine	1.20604	0.366723
		N-palmitoleoyltaurine*	0.368832	0.00193766
		N-linoleoyltaurine*	1.04154	0.843643
		N-linolenoyltaurine*	1.37271	0.0990589
		linoleoyl ethanolamide	1.40266	0.0790484
	Inositol Metabolism	myo-inositol	1.19749	0.318508
		inositol 1-phosphate (I1P)	0.765139	0.537055
	Phospholipid Metabolism	choline	1.0383	0.842818
		choline phosphate	0.793494	0.309073
		cytidine 5'-diphosphocholine	1.00687	0.999181
		glycerophosphorylcholine (GPC)	0.93165	0.498613
		phosphoethanolamine	2.47079	2.4306e-07
		cytidine-5'-diphosphoethanolamine	1.0967	0.57617
		glycerophosphoethanolamine	1.23129	0.0318864
		glycerophosphoserine*	1.12836	0.290261
		glycerophosphoinositol*	0.921021	0.719684
		trimethylamine N-oxide	3.68198	0.0181485
	Phosphatidylcholine (PC)	1-myristoyl-2-palmitoyl-GPC (14:0/16:0)	1.39503	0.0201123
		1-myristoyl-2-arachidonoyl-GPC (14:0/20:4)*	0.91677	0.480779
		1,2-dipalmitoyl-GPC (16:0/16:0)	1.18	0.0521689
		1-palmitoyl-2-palmitoleoyl-GPC (16:0/16:1)*	0.846915	0.116727
		1-palmitoyl-2-stearoyl-GPC (16:0/18:0)	1.14533	0.023525
		1-palmitoyl-2-oleoyl-GPC (16:0/18:1)	0.900706	0.0742347
		1-palmitoyl-2-linoleoyl-GPC (16:0/18:2)	1.10699	0.00883671
		1-palmitoyl-2-gamma-linolenoyl-GPC (16:0/18:3n6)*	0.747074	0.000151
		1-palmitoyl-2-dihomo-linolenoyl-GPC (16:0/20:3n3 or 6)*	0.74399	0.000246
		1-palmitoyl-2-arachidonoyl-GPC (16:0/20:4n6)	0.849617	0.011798
		1-palmitoyl-2-docosahexaenoyl-GPC (16:0/22:6)	0.907712	0.179839
		1-palmitoleoyl-2-linoleoyl-GPC (16:1/18:2)*	1.27062	0.0176253
		1-stearoyl-2-oleoyl-GPC (18:0/18:1)	0.825305	0.0209741
		1-stearoyl-2-linoleoyl-GPC (18:0/18:2)*	1.04303	0.662323
		1-stearoyl-2-arachidonoyl-GPC (18:0/20:4)	0.854701	0.0897029
		1-stearoyl-2-docosahexaenoyl-GPC (18:0/22:6)	0.911191	0.453557
		1,2-dioleoyl-GPC (18:1/18:1)	1.11221	0.137415
		1-oleoyl-2-linoleoyl-GPC (18:1/18:2)*	1.24429	0.0312504
		1-oleoyl-2-docosahexaenoyl-GPC (18:1/22:6)*	0.983812	0.860947
		1,2-dilinoleoyl-GPC (18:2/18:2)	1.24833	0.00193465
		1-linoleoyl-2-linolenoyl-GPC (18:2/18:3)*	2.60462	0.00772202
		1-linoleoyl-2-arachidonoyl-GPC (18:2/20:4n6)*	0.776588	0.00711983
	Phosphatidylethanolamine (PE)	1,2-dipalmitoyl-GPE (16:0/16:0)*	1.53505	0.0112349
		1-palmitoyl-2-oleoyl-GPE (16:0/18:1)	1.05933	0.64918
		1-palmitoyl-2-linoleoyl-GPE (16:0/18:2)	2.0349	0.0111485
		1-palmitoyl-2-arachidonoyl-GPE (16:0/20:4)*	1.10329	0.104653
		1-palmitoyl-2-docosahexaenoyl-GPE (16:0/22:6)*	1.04631	0.623321
		1-stearoyl-2-oleoyl-GPE (18:0/18:1)	1.11538	0.0813612
		1-stearoyl-2-linoleoyl-GPE (18:0/18:2)*	1.44041	0.031976
		1-stearoyl-2-arachidonoyl-GPE (18:0/20:4)	0.995283	0.92459
		1-stearoyl-2-docosahexaenoyl-GPE (18:0/22:6)*	0.968541	0.791639
		1-oleoyl-2-linoleoyl-GPE (18:1/18:2)*	1.82888	0.00773565
		1-oleoyl-2-arachidonoyl-GPE (18:1/20:4)*	1.17083	0.0990887
		1-oleoyl-2-docosahexaenoyl-GPE (18:1/22:6)*	1.09576	0.310466
		1,2-dilinoleoyl-GPE (18:2/18:2)*	2.85324	0.00577357
		1-linoleoyl-2-arachidonoyl-GPE (18:2/20:4)*	1.46624	0.0460272
	Glycosyl PE	1-palmitoyl-2-oleoyl-glycosyl-GPE (16:0/18:1)**	0.726996	0.0248778
		1-palmitoyl-2-linoleoyl-glycosyl-GPE (16:0/18:2)**	1.44251	0.0799745
		1-palmitoyl-2-arachidonoyl-glycosyl-GPE (16:0/20:4)**	0.876028	0.386209
		1-palmitoyl-2-docosahexaenoyl-glycosyl-GPE (16:0/22:6)**	0.829358	0.298997
		1-stearoyl-2-linoleoyl-glycosyl-GPE (18:0/18:2)**	1.04574	0.792988
		1-stearoyl-2-arachidonoyl-glycosyl-GPE (18:0/20:4)**	0.578248	0.024068
		1-stearoyl-2-docosahexaenoyl-glycosyl-GPE (18:0/22:6)**	0.703276	0.185683
	Phosphatidylserine (PS)	1-stearoyl-2-oleoyl-GPS (18:0/18:1)	1.52987	0.00122152
		1-stearoyl-2-linoleoyl-GPS (18:0/18:2)	1.82556	0.000376
		1-stearoyl-2-arachidonoyl-GPS (18:0/20:4)	0.992414	0.898639
	Phosphatidylglycerol (PG)	1-palmitoyl-2-oleoyl-GPG (16:0/18:1)	0.831849	0.00577357
		1-palmitoyl-2-linoleoyl-GPG (16:0/18:2)	1.63517	0.000811
	Phosphatidylinositol (PI)	1-palmitoyl-2-linoleoyl-GPI (16:0/18:2)	1.57123	0.0726681
		1-palmitoyl-2-arachidonoyl-GPI (16:0/20:4)*	0.848279	0.00453446
		1-stearoyl-2-linoleoyl-GPI (18:0/18:2)	1.70894	0.0557342
		1-stearoyl-2-arachidonoyl-GPI (18:0/20:4)	0.953778	0.339871
		1-oleoyl-2-arachidonoyl-GPI (18:1/20:4)*	0.896804	0.176566
	Lysophospholipid	1-palmitoyl-GPC (16:0)	0.71379	0.000203
		2-palmitoyl-GPC (16:0)*	0.711503	0.107945
		1-palmitoleoyl-GPC (16:1)*	0.736203	0.0955768
		2-palmitoleoyl-GPC (16:1)*	0.488837	0.00318494
		1-stearoyl-GPC (18:0)	0.650523	0.00328837
		1-oleoyl-GPC (18:1)	0.72315	0.000133
		1-linoleoyl-GPC (18:2)	0.877466	0.623321
		1-arachidonoyl-GPC (20:4n6)*	0.610511	0.100723
		1-lignoceroyl-GPC (24:0)	1.03	0.938573
		1-palmitoyl-GPE (16:0)	0.983323	0.739387
		1-stearoyl-GPE (18:0)	0.642689	0.00149118
		2-stearoyl-GPE (18:0)*	0.728718	0.195359
		1-oleoyl-GPE (18:1)	0.827004	0.00297352
		1-linoleoyl-GPE (18:2)*	1.45186	0.0382538
		1-arachidonoyl-GPE (20:4n6)*	0.961789	0.754628
		1-palmitoyl-GPS (16:0)*	1.20695	0.302246
		1-stearoyl-GPS (18:0)*	1.21946	0.094261
		1-oleoyl-GPS (18:1)	1.09712	0.371752
		1-palmitoyl-GPG (16:0)*	0.639467	0.265251
		1-stearoyl-GPG (18:0)	1.48646	0.0887476
		1-oleoyl-GPG (18:1)*	0.989312	0.933809
		1-linoleoyl-GPG (18:2)*	1.12886	0.400258
		1-palmitoyl-GPI (16:0)	0.883993	0.649024
		1-stearoyl-GPI (18:0)	0.897137	0.700492
		1-oleoyl-GPI (18:1)	0.732828	0.274652
		1-linoleoyl-GPI (18:2)*	1.32578	0.160339
		1-arachidonoyl-GPI (20:4)*	0.696288	0.00215144
	Plasmalogen	1-(1-enyl-palmitoyl)-2-oleoyl-GPE (P-16:0/18:1)*	1.5231	0.019743
		1-(1-enyl-palmitoyl)-2-linoleoyl-GPE (P-16:0/18:2)*	1.73719	0.0160765
		1-(1-enyl-palmitoyl)-2-palmitoyl-GPC (P-16:0/16:0)*	1.00259	0.985855
		1-(1-enyl-palmitoyl)-2-arachidonoyl-GPE (P-16:0/20:4)*	1.37221	0.0249008
		1-(1-enyl-palmitoyl)-2-oleoyl-GPC (P-16:0/18:1)*	1.38053	0.0881836
		1-(1-enyl-stearoyl)-2-oleoyl-GPE (P-18:0/18:1)	1.64632	0.0181637
		1-(1-enyl-stearoyl)-2-linoleoyl-GPE (P-18:0/18:2)*	1.74839	0.00110276
		1-(1-enyl-stearoyl)-2-arachidonoyl-GPE (P-18:0/20:4)*	1.61268	0.00179644
	Lysoplasmalogen	1-(1-enyl-palmitoyl)-GPE (P-16:0)*	0.866268	0.526627
		1-(1-enyl-oleoyl)-GPE (P-18:1)*	0.940023	0.584262
		1-(1-enyl-stearoyl)-GPE (P-18:0)*	1.19484	0.401233
	Glycerolipid Metabolism	glycerol	0.674934	0.0696372
		glycerol 3-phosphate	1.32411	0.25577
		glycerophosphoglycerol	1.27723	0.133359
	Monoacylglycerol	1-palmitoylglycerol (16:0)	0.457074	0.0579335
		1-palmitoleoylglycerol (16:1)*	0.500447	0.24708
		1-oleoylglycerol (18:1)	0.467456	0.27635
		1-linoleoylglycerol (18:2)	0.740891	0.517747
		1-dihomo-linolenylglycerol (20:3)	1.15695	0.938573
		1-arachidonylglycerol (20:4)	1.18207	0.958379
		1-docosahexaenoylglycerol (22:6)	0.915172	0.654633
		2-palmitoylglycerol (16:0)	0.463506	0.0318939
		2-palmitoleoylglycerol (16:1)*	1.30271	0.754628
		2-oleoylglycerol (18:1)	1.43148	0.00996849
		2-linoleoylglycerol (18:2)	0.962517	0.902812
		2-arachidonoylglycerol (20:4)	1.61593	0.214816
	Diacylglycerol	diacylglycerol (16:1/18:2 [2], 16:0/18:3 [1])*	0.710102	0.172354
		palmitoyl-oleoyl-glycerol (16:0/18:1) [2]*	0.375563	0.00306396
		palmitoyl-linoleoyl-glycerol (16:0/18:2) [1]*	0.878714	0.64927
		palmitoyl-linolenoyl-glycerol (16:0/18:3) [2]*	0.759162	0.522039
		palmitoleoyl-oleoyl-glycerol (16:1/18:1) [2]*	0.36625	0.00674452
		palmitoyl-arachidonoyl-glycerol (16:0/20:4) [1]*	0.44355	0.0841289
		palmitoyl-arachidonoyl-glycerol (16:0/20:4) [2]*	1.1	0.491
		palmitoyl-docosahexaenoyl-glycerol (16:0/22:6) [1]*	1.06479	0.576577
		palmitoyl-docosahexaenoyl-glycerol (16:0/22:6) [2]*	0.769231	0.305
		stearoyl-linoleoyl-glycerol (18:0/18:2) [2]*	1.16034	0.372512
		oleoyl-oleoyl-glycerol (18:1/18:1) [2]*	0.441378	0.00509174
		oleoyl-linoleoyl-glycerol (18:1/18:2) [1]	1.01	0.898639
		oleoyl-linoleoyl-glycerol (18:1/18:2) [2]	0.934579	0.679
		oleoyl-linolenoyl-glycerol (18:1/18:3) [2]*	2.05512	0.0439899
		linoleoyl-linoleoyl-glycerol (18:2/18:2) [1]*	1.56	0.094
		linoleoyl-linoleoyl-glycerol (18:2/18:2) [2]*	2.07669	0.0249646
		linoleoyl-linolenoyl-glycerol (18:2/18:3) [2]*	1.65878	0.0453978
		stearoyl-arachidonoyl-glycerol (18:0/20:4) [1]*	0.593772	0.223269
		stearoyl-arachidonoyl-glycerol (18:0/20:4) [2]*	1.29	0.293
		oleoyl-arachidonoyl-glycerol (18:1/20:4) [2]*	0.600407	0.0439899
		linoleoyl-arachidonoyl-glycerol (18:2/20:4) [1]*	0.79276	0.658614
		linoleoyl-arachidonoyl-glycerol (18:2/20:4) [2]*	1.06	0.618
		stearoyl-docosahexaenoyl-glycerol (18:0/22:6) [2]*	1.22057	0.495267
		linoleoyl-docosahexaenoyl-glycerol (18:2/22:6) [2]*	1.23384	0.662323
	Sphingolipid Synthesis	sphinganine	3.08939	0.000376
		sphingadienine	1.02465	0.927875
		phytosphingosine	0.963776	0.679696
	Dihydroceramides	N-palmitoyl-sphinganine (d18:0/16:0)	9.09174	0.00141933
	Ceramides	N-palmitoyl-sphingosine (d18:1/16:0)	1.74034	0.0382538
		N-stearoyl-sphingosine (d18:1/18:0)*	1.40589	0.177957
		N-palmitoyl-sphingadienine (d18:2/16:0)*	1.38184	0.0160765
		N-behenoyl-sphingadienine (d18:2/22:0)*	0.655696	0.000616
		ceramide (d18:1/14:0, d16:1/16:0)*	1.51446	0.176566
		ceramide (d18:1/17:0, d17:1/18:0)*	1.36184	0.608538
		ceramide (d18:1/20:0, d16:1/22:0, d20:1/18:0)*	1.01245	0.967431
		ceramide (d16:1/24:1, d18:1/22:1)*	0.879034	0.136768
		ceramide (d18:2/24:1, d18:1/24:2)*	1.8093	0.0140478
	Hexosylceramides (HCER)	glycosyl-N-palmitoyl-sphingosine (d18:1/16:0)	2.83391	0.00123345
		glycosyl-N-stearoyl-sphingosine (d18:1/18:0)	1.83577	0.0554567
		glycosyl-N-nervonoyl-sphingosine (d18:1/24:1)*	1.99483	0.00750222
		glycosyl-N-behenoyl-sphingadienine (d18:2/22:0)*	0.424453	0.0374578
		glycosyl ceramide (d18:1/20:0, d16:1/22:0)*	0.794287	0.278703
		glycosyl ceramide (d16:1/24:1, d18:1/22:1)*	0.608902	0.0636337
		glycosyl ceramide (d18:2/24:1, d18:1/24:2)*	2.97281	0.00193465
	Dihydrosphingomyelins	palmitoyl dihydrosphingomyelin (d18:0/16:0)*	8.67072	9.72124e-06
		behenoyl dihydrosphingomyelin (d18:0/22:0)*	4.37437	0.00318494
		sphingomyelin (d18:0/18:0, d19:0/17:0)*	12.1943	0.000159
		sphingomyelin (d18:0/20:0, d16:0/22:0)*	21.6672	1.27504e-06
	Sphingomyelins	palmitoyl sphingomyelin (d18:1/16:0)	1.34991	0.0037726
		stearoyl sphingomyelin (d18:1/18:0)	1.10911	0.236651
		behenoyl sphingomyelin (d18:1/22:0)*	1.00114	0.881553
		tricosanoyl sphingomyelin (d18:1/23:0)*	0.678486	0.0233669
		lignoceroyl sphingomyelin (d18:1/24:0)	1.13832	0.218849
		sphingomyelin (d18:2/23:1)*	1.78908	0.000327
		sphingomyelin (d18:2/24:2)*	1.69474	0.0249449
		sphingomyelin (d18:1/14:0, d16:1/16:0)*	1.3542	0.0742347
		sphingomyelin (d17:1/16:0, d18:1/15:0, d16:1/17:0)*	1.04778	0.3176
		sphingomyelin (d18:2/16:0, d18:1/16:1)*	1.15083	0.102869
		sphingomyelin (d18:1/17:0, d17:1/18:0, d19:1/16:0)	1.00689	0.892206
		sphingomyelin (d18:1/18:1, d18:2/18:0)	0.999729	0.957464
		sphingomyelin (d18:1/19:0, d19:1/18:0)*	0.447499	0.00416303
		sphingomyelin (d18:1/20:0, d16:1/22:0)*	0.894189	0.229952
		sphingomyelin (d18:1/20:1, d18:2/20:0)*	0.556355	0.00895795
		sphingomyelin (d18:1/21:0, d17:1/22:0, d16:1/23:0)*	0.534797	0.00191639
		sphingomyelin (d18:2/21:0, d16:2/23:0)*	0.462218	0.000404
		sphingomyelin (d18:1/22:1, d18:2/22:0, d16:1/24:1)*	0.841181	0.0318939
		sphingomyelin (d18:1/22:2, d18:2/22:1, d16:1/24:2)*	1.00143	0.935652
		sphingomyelin (d18:2/23:0, d18:1/23:1, d17:1/24:1)*	0.903642	0.35056
		sphingomyelin (d18:1/24:1, d18:2/24:0)*	1.47024	0.00193465
		sphingomyelin (d18:2/24:1, d18:1/24:2)*	2.0768	4.60676e-05
		sphingomyelin (d18:1/25:0, d19:0/24:1, d20:1/23:0, d19:1/24:0)*	0.836861	0.498613
	Sphingosines	sphingosine	1.36817	0.0233669
		hexadecasphingosine (d16:1)*	0.955193	0.827278
		heptadecasphingosine (d17:1)	0.704688	0.0208253
	Mevalonate Metabolism	3-hydroxy-3-methylglutarate	0.865052	0.510072
	Sterol	cholesterol	1.31228	0.0113099
		4-cholesten-3-one	0.95301	0.843643
		beta-sitosterol	0.440709	0.00117707
		campesterol	0.300363	0.000974
		7-hydroxycholesterol (alpha or beta)	0.954277	0.917022
	Corticosteroids	corticosterone	1.15	0.835714
	Primary Bile Acid Metabolism	cholate	0.752941	0.865991
		glycocholate	0.552639	0.214816
		taurocholate	0.929716	0.989711
		chenodeoxycholate	0.655917	0.453557
		taurochenodeoxycholate	0.514482	0.395137
		beta-muricholate	1.1	0.676204
		alpha-muricholate	0.818767	0.867284
		tauro-beta-muricholate	0.811312	0.824199
		glyco-beta-muricholate**	0.644143	0.625837
	Secondary Bile Acid Metabolism	taurodeoxycholate	1.17	0.576131
		6-beta-hydroxylithocholate	1.55	0.17564
		taurolithocholate	0.921722	0.74318
		ursodeoxycholate	1.29391	0.195359
		tauroursodeoxycholate	1.10737	0.676204
		6-oxolithocholate	3.17713	0.0140495
		taurohyocholate*	3.57358	0.000222
		taurohyodeoxycholic acid	1.36881	0.299942
		taurochenodeoxycholic acid (7 or 24)-sulfate	0.652746	0.334774
Nucleotide	Purine Metabolism, (Hypo)Xanthine/Inosine containing	inosine 5'-monophosphate (IMP)	0.491762	0.308016
		inosine	0.922721	0.0842897
		hypoxanthine	1.27933	0.0280817
		xanthine	1.24173	0.0439899
		xanthosine	1.17789	0.498613
		urate	2.39243	0.0382538
		allantoin	1.45899	0.0179697
		allantoic acid	1.46092	0.0881836
	Purine Metabolism, Adenine containing	adenosine 5'-diphosphate (ADP)	0.594201	0.0809615
		adenosine 5'-monophosphate (AMP)	0.37804	0.162374
		adenosine 3'-monophosphate (3'-AMP)	1.72344	0.00831973
		adenosine 2'-monophosphate (2'-AMP)	2.19054	0.0574472
		adenosine 3',5'-diphosphate	1.6048	0.0142711
		adenylosuccinate	0.866094	0.568112
		adenosine	0.753978	0.324463
		adenine	1.34219	0.17198
		N1-methyladenosine	1.65033	0.0813612
		2'-deoxyadenosine 5'-monophosphate	4.47119	0.0300266
		N6-succinyladenosine	1.84278	0.0393385
	Purine Metabolism, Guanine containing	guanosine 5'- monophosphate (5'-GMP)	0.497437	0.288232
		guanosine 3'-monophosphate (3'-GMP)	2.14868	0.291599
		guanosine	1.18381	0.218849
		guanine	1.31748	0.177491
		7-methylguanine	2.08712	0.00360599
		2'-deoxyguanosine	2.44927	0.0877359
	Pyrimidine Metabolism, Orotate containing	N-carbamoylaspartate	1.13574	0.719684
		orotate	1.85217	0.030122
		orotidine	2.2193	0.00215144
	Pyrimidine Metabolism, Uracil containing	uridine 5'-diphosphate (UDP)	0.863063	0.545642
		uridine 5'-monophosphate (UMP)	0.383723	0.184711
		uridine 3'-monophosphate (3'-UMP)	1.22242	0.680481
		uridine	1.03666	0.461569
		uracil	2.2861	0.00216398
		pseudouridine	1.60846	0.00193465
		5,6-dihydrouridine	2.27606	0.00360599
		2'-O-methyluridine	1.04686	0.649024
		5-methyluridine (ribothymidine)	1.43661	0.0127909
		2'-deoxyuridine	0.665233	0.00925724
		3-ureidopropionate	0.132902	0.00268387
		beta-alanine	1.85941	0.0708815
	Pyrimidine Metabolism, Cytidine containing	cytidine 5'-monophosphate (5'-CMP)	0.847801	0.133359
		cytidine	1.58147	0.0140478
		cytosine	1.67945	0.0887476
		3-methylcytidine	1.59585	0.0930935
		2'-deoxycytidine 5'-monophosphate	4.1063	0.00236136
		2'-deoxycytidine	2.10222	0.00193465
		2'-O-methylcytidine	1.16348	0.304429
	Pyrimidine Metabolism, Thymine containing	thymidine	0.82492	0.471127
		thymine	1.93276	0.00239097
		3-aminoisobutyrate	2.06529	0.223269
	Purine and Pyrimidine Metabolism	methylphosphate	0.712883	0.0930935
	Dinucleotide	(3'-5')-uridylyluridine	1.3073	0.0181485
Cofactors and Vitamins	Nicotinate and Nicotinamide Metabolism	quinolinate	0.65303	0.000234
		nicotinamide	0.798968	0.0382538
		nicotinamide riboside	0.528576	0.111407
		nicotinamide adenine dinucleotide (NAD+)	0.971188	0.68223
		nicotinamide N-oxide	0.41258	0.0115897
		1-methylnicotinamide	1.47155	0.0460272
		trigonelline (N'-methylnicotinate)	0.736283	0.259364
		N1-Methyl-2-pyridone-5-carboxamide	0.822485	0.202496
		adenosine 5'-diphosphoribose (ADP-ribose)	0.0470516	0.0011318
	Riboflavin Metabolism	riboflavin (Vitamin B2)	1.14052	0.198372
		flavin adenine dinucleotide (FAD)	0.893324	0.00320856
		flavin mononucleotide (FMN)	0.649569	0.00874441
	Pantothenate and CoA Metabolism	pantothenate	1.003	0.985855
		phosphopantetheine	1.36011	0.323868
		3'-dephosphocoenzyme A	0.958239	0.833311
		coenzyme A	0.6634	0.12853
	Ascorbate and Aldarate Metabolism	ascorbate (Vitamin C)	0.709977	0.309579
		ascorbic acid 3-sulfate*	0.935684	0.843643
		dehydroascorbate	0.962292	0.701815
		2-O-methylascorbic acid	1.1855	0.0817274
		threonate	1.03062	0.657539
		oxalate (ethanedioate)	0.880732	0.394303
		gulonate*	0.883162	0.528095
	Tocopherol Metabolism	alpha-tocopherol	0.522964	0.0363914
		gamma-tocopherol	1.02703	0.0336729
	Folate Metabolism	folate	0.537431	0.0179697
		7,8-dihydrofolate	0.486849	0.00109457
		5-methyltetrahydrofolate (5MeTHF)	5.51706	0.00525371
	Tetrahydrobiopterin Metabolism	biopterin	1.28852	0.050941
		dihydrobiopterin	1.1028	0.649024
	Pterin Metabolism	pterin	0.998494	0.904439
	Hemoglobin and Porphyrin Metabolism	heme	2.80791	0.0282733
		bilirubin (Z,Z)	0.76955	0.550575
		biliverdin	0.891012	0.439513
	Thiamine Metabolism	thiamin (Vitamin B1)	1.05813	0.478302
		thiamin monophosphate	1.22394	0.133359
	Vitamin A Metabolism	retinol (Vitamin A)	1.68291	0.358703
		retinal	1.88025	0.00910349
	Vitamin B6 Metabolism	pyridoxamine	1.39846	0.184591
		pyridoxamine phosphate	0.966567	0.769245
		pyridoxal phosphate	0.98416	0.994488
		pyridoxal	1.44081	0.0184563
		pyridoxate	1.01202	0.843643
Xenobiotics	Benzoate Metabolism	hippurate	0.828279	0.179093
		benzoate	1.24194	0.184711
		catechol sulfate	0.537735	0.107945
		4-ethylphenylsulfate	1.37346	0.538385
		p-cresol sulfate	17.5761	0.00303914
		phenylpropionylglycine	1.90547	0.0169856
	Food Component/Plant	genistein	0.315628	0.0540079
		gluconate	0.955973	0.738628
		beta-guanidinopropanoate	1.09	0.608538
		cinnamoylglycine	0.947617	0.843643
		daidzein	0.207678	6.32e-05
		genistein sulfate*	0.160767	0.027962
		equol	0.895856	0.705053
		equol glucuronide	0.540491	0.0893462
		equol sulfate	0.51222	0.0266232
		ergothioneine	0.59931	0.00303914
		quinate	0.86832	0.221942
		histidine betaine (hercynine)*	0.59517	0.041967
		mannonate*	0.949329	0.755721
		stachydrine	1.99531	0.00827054
		ethyl alpha-glucopyranoside	0.812007	0.550575
		methyl glucopyranoside (alpha + beta)	0.971466	0.902812
		daidzein sulfate (2)	0.287356	4e-06
		daidzein sulfate (1)	0.443001	7.35191e-06
		tartronate (hydroxymalonate)	0.868534	0.257751
	Drug - Topical Agents	2,6-dihydroxybenzoic acid	0.741327	0.323381
	Chemical	sulfate*	1.28936	0.0460272
		S-(3-hydroxypropyl)mercapturic acid (HPMA)	0.735052	0.137415
		thioproline	1.5253	0.0416484
*Indicates a compound that has not been confirmed based on a standard, but Metabolon is confident in its identity.
