# Supplementary material for: Metabolomic and transcriptomic analyses of Fmo5-/- mice reveal roles for flavin-containing monooxygenase 5 (FMO5) in NRF2-mediated oxidative stress response, unfolded protein response, lipid homeostasis, and carbohydrate and one-carbon metabolism
Source: PLoS One. 2023 Jun 2;18(6):e0286692. doi: 10.1371/journal.pone.0286692 (PMC10237457; doi:10.1371/journal.pone.0286692)
Supplement: S3 Table — Raw data file. (XLSX) [file pone.0286692.s003.xlsx]

## Sheet: Sheet1
		KO_32				WT_32
Chemical ID	Biochemical name	20183378	20183379	20183380	20183381	20181977	20181979	20181981	20182024	20182026	20182028
35	S-1-pyrroline-5-carboxylate	1.15068	1.28725	1.64748	1.83565	0.609865	0.606882	0.905693	1.05346	0.946542	0.892215
49	putrescine	1.29911	1.42564	0.888573	1.12459	1.11143	1.16651	0.36311	0.403426	0.374202	0.403426
50	spermidine	1.01322	0.921279	0.938518	0.986783	0.827126	1.26386	1.09434	1.0776	1.08454	0.833606
55	1-methylnicotinamide	1.18924	1.12941	1.17342	1.07299	0.556933	0.755148	0.927011	1.13606	0.750149	0.528018
71	5-hydroxyindoleacetate	3.77766	2.34789	1.73902	2.6189	0.93794	1.03266	0.967342	0.965913	0.908721	0.951927
93	alpha-ketoglutarate	1.14302	0.742577	1.01671	0.905444	1.02274	0.860472	0.916929	0.98329	1.13302	1.11639
98	kynurenate	0.574229	0.574229	0.373444	0.775014	0.970099	1.77005	1.54907	1.0299	1.83613	1.14751
106	uridine 3'-monophosphate (3'-UMP)	1.17202	2.02858	0.655973	0.845089	1.51325	0.688203	0.449869	1.04021	0.959788	1.11796
111	3-hydroxyisobutyrate	1.3125	1.38189	1.70226	1.3472	0.901872	0.784668	0.962722	0.841023	1.03728	0.727833
112	3-hydroxy-3-methylglutarate	0.998256	1.00174	0.994769	0.746545	1.52399	1.24817	1.05998	0.75915	0.788399	1.10775
132	3-phosphoglycerate	1.10731	0.788819	0.892687	0.851642	0.722951	0.752611	1.14315	1.14763	1.13867	1.23154
136	cholate	1.01065	1.09493	0.989353	0.968059	2.48213	2.11832	0.758071	1.66285	0.390568	0.682319
141	gamma-aminobutyrate (GABA)	0.713313	0.701821	0.970237	0.863443	1.03868	1.05817	1.02072	1.03868	1.05664	0.97928
171	hypoxanthine	1.00361	1.09281	1.2592	1.13336	1.01707	0.996387	0.726851	0.895317	0.79442	0.833227
172	guanine	0.981633	1.05752	1.01837	1.0551	1.05537	0.888809	0.625532	1.16199	0.533036	0.417626
173	7,8-dihydrofolate	0.469152	0.540678	0.623988	0.582333	1.13361	1.0227	0.977305	1.13626	1.21733	1.34085
182	quinolinate	0.672934	0.672934	0.672934	0.672934	1.01307	0.986935	1.01307	1.01307	1.01307	1.14368
189	N6,N6,N6-trimethyllysine	1.58394	1.05957	1.97486	1.51391	0.766841	0.898085	0.919255	0.940426	1.09667	0.841101
194	N-formylmethionine	1.17817	0.960596	0.816288	1.10771	0.880639	0.701669	0.633451	1.49291	1.12825	1.0394
197	S-adenosylhomocysteine (SAH)	0.863342	0.666158	0.691871	1.2679	1.31071	0.88805	1.03581	0.964191	1.21389	1.26472
208	adenosine 5'-diphosphate (ADP)	0.905063	0.809101	0.619359	0.448001	0.95422	1.1618	1.27807	1.04578	1.30398	1.27782
209	adenosine 5'-monophosphate (AMP)	0.60152	0.292458	0.0821577	0.748522	0.993277	1.07019	1.28168	1.00672	1.17593	1.31536
212	5-methylthioadenosine (MTA)	1.37795	1.05595	0.927171	0.977665	1.03207	0.892507	0.869321	1.00096	1.00288	0.999039
215	adenosine 5'-diphosphoribose (ADP-ribose)	0.0789857	0.0626965	0.0789857	0.207438	2.14156	3.08478	5.2233	1.13315	1.19833	0.866852
218	allantoic acid	0.939315	1.56855	1.24356	1.06069	0.623016	1.09862	1.11688	0.744386	0.628118	0.729822
219	ribose 1-phosphate	0.852252	0.906325	0.985899	0.566507	1.0141	0.972393	1.22314	1.311	1.04259	1.34808
229	arachidonate (20:4n6)	0.742088	0.994636	0.723621	0.820547	1.00536	0.892645	1.25081	1.36675	1.18891	1.11654
231	arginine	1.44727	0.957628	1.0878	0.975751	0.677698	0.589736	1.20388	1.01914	1.08335	0.980865
232	argininosuccinate	5.51206	1.03033	5.37891	2.53585	0.979867	0.979867	1.02013	0.979867	0.933358	0.979867
233	ascorbate (Vitamin C)	0.334806	1.00252	0.953368	0.771785	0.884741	1.30981	1.02101	1.04454	1.21267	0.997476
234	aspartate	2.1001	2.30038	2.20024	1.93029	0.970498	0.925793	0.9552	1.0142	0.950572	0.985796
235	2-hydroxyphenylacetate	0.70939	0.70939	0.461511	0.837349	1.00529	1.00529	1.00529	1.01587	0.994711	1.23789
240	3-(4-hydroxyphenyl)lactate	0.56084	0.304909	0.323868	0.415737	1.02227	1.0068	1.03774	0.993201	1.02227	1.05993
244	beta-alanine	1.24153	1.23059	2.3432	1.80027	0.757786	0.814298	0.924868	0.839899	1.00967	0.990334
250	biliverdin	0.990331	0.970992	0.925999	1.00967	1.07193	1.48559	1.19397	1.09512	0.860364	0.853534
254	3-hydroxybutyrate (BHBA)	1.35283	1.02506	0.998564	0.751768	1.54016	0.889451	1.19662	0.868371	1.00144	0.822123
266	cholesterol	1.11972	1.26438	1.34079	1.13343	1.04508	0.882666	0.823997	0.952019	0.954924	0.894616
267	choline phosphate	0.912347	0.539824	0.769635	1.13941	1.02829	0.86482	0.971711	1.27707	1.08487	1.1272
269	CoA-glutathione*	0.817914	0.815215	0.812516	0.751073	1.0204	0.988605	1.02616	1.10899	1.03192	1.01139
270	coenzyme A	0.501333	0.764774	0.556697	1.00736	1.17332	1.04581	0.992638	0.91654	1.13568	1.13524
272	corticosterone	1.05771	0.50478	1.61065	1.05771	0.942286	0.587812	0.806305	0.942286	1.13826	1.07827
275	creatinine	1.55117	0.969219	1.6996	1.3088	0.840471	1.14626	0.854635	0.971353	1.02865	0.782146
278	cysteinylglycine	0.804151	0.823845	1.05944	1.86598	1.28902	0.940563	0.634046	0.767994	1.44815	1.32326
282	cytidine 5'-monophosphate (5'-CMP)	0.933384	0.89042	0.723365	0.937492	1.00583	1.04604	1.06537	1.02062	1.03333	0.994173
291	glucose 6-phosphate	1.76023	1.01917	0.552051	0.093431	1.25202	0.446727	0.980834	1.08373	1.39494	0.703085
297	sphingosine	1.10507	1.4108	1.32166	1.12408	1.02806	0.971937	0.803448	0.876625	0.868107	0.891502
298	2'-deoxycytidine 5'-monophosphate	2.15811	3.50215	4.19065	2.81112	0.638807	1.06126	0.73681	0.938742	0.701043	0.548687
301	dehydroascorbate	0.978125	0.966132	1.02494	0.972128	0.920418	1.13795	1.10072	1.1451	0.817587	1.02188
309	dihydroxyacetone phosphate (DHAP)	1.0892	0.946955	0.0753159	2.12288	0.896419	1.23884	1.3209	0.98867	1.00499	0.995011
310	cystathionine	0.727071	0.467611	1.24949	0.995223	0.75665	0.587629	1.12216	1.01248	1.00478	1.05466
311	homocysteine	0.533819	0.803082	0.715616	1.01413	1	1	1	0.544882	1	1.02237
313	sphinganine	2.69295	3.34515	2.84255	2.47941	1.03869	0.96131	0.954344	0.852474	0.926698	0.782155
327	flavin adenine dinucleotide (FAD)	0.943431	0.933521	0.894534	0.938476	1.04458	1.0164	1.02829	0.983602	1.06637	1.09025
328	folate	0.638382	0.51946	0.845277	0.540101	1.36632	0.905249	1.09475	1.09847	1.30011	1.33337
330	fumarate	1.71052	1.6168	2.18362	1.29464	1.05047	0.915847	0.88543	0.946264	0.858655	0.949527
331	gamma-glutamylglutamate	0.822631	0.881221	1.04765	1.02708	1.00753	0.977403	0.992468	0.933414	1.01182	1.09942
338	gluconate	1.02878	1.26083	0.817557	0.706964	0.878568	0.989662	1.08817	0.968987	1.01034	1.04896
339	glutarate (C5-DC)	0.990826	0.988726	1.09727	0.986625	1.04188	1.00917	0.900749	0.989751	1.0959	1.16281
340	glycine	0.950724	0.993502	1.26585	1.25482	0.742819	1.0065	0.917743	1.09323	1.15838	0.894891
342	glycocholate	0.536561	0.925768	0.568661	1.1422	2.58598	1.69255	1.05913	1.81818	0.516129	0.940868
344	guanidinoacetate	1.69573	1.6688	1.72187	1.7088	0.706251	1.00965	0.65673	0.688235	0.990354	0.848302
347	guanosine 5'- monophosphate (5'-GMP)	0.880715	0.47396	0.0593993	0.653873	1.07501	0.975715	1.06122	1.02428	1.0536	1.04597
348	2'-deoxyguanosine	1.28047	3.73826	2.64163	1.89637	0.975468	1.02453	0.975468	0.975468	0.926405	0.975468
355	histidine	1.32156	1.07458	1.06228	1.06843	0.937717	0.624492	0.717218	1.09668	0.751533	0.757571
358	hypotaurine	0.773589	0.243154	0.784905	1.30122	0.672868	0.57631	1.38425	1.21509	3.54062	2.28662
361	inosine	0.967085	0.968264	0.995543	0.989644	1.00446	1.10525	0.958549	1.14228	1.04852	1.11428
362	inosine 5'-monophosphate (IMP)	1.18667	0.60804	0.0384486	0.399008	1.12127	0.807685	1.32642	0.880252	1.11975	1.55331
363	myo-inositol	1.40667	0.849298	1.06391	1.12376	1.05382	0.950705	0.7208	1.0493	0.887662	0.903892
370	inositol 1-phosphate (I1P)	1.12176	1.01074	0.499294	0.899711	1.03859	0.689757	0.643169	2.04385	1.51863	0.989262
376	isoleucine	1.01032	1.06424	1.21574	1.12153	0.880982	0.733345	0.999655	0.951796	1.00035	0.825677
381	2-aminoadipate	0.352709	0.257716	0.522539	0.459212	1.64753	1.10411	1.19901	0.895889	2.1586	2.35383
382	3-sulfo-L-alanine	0.779678	0.951894	0.956857	0.96182	1.54139	1.62839	0.769268	1.07397	1.57165	1.03818
391	citrulline	1.32377	1.02863	1.07666	1.1669	0.961745	1.05756	0.952116	0.971373	0.961745	0.92391
392	saccharopine	0.726483	0.179682	0.475438	0.579128	1.0373	0.962701	1.08388	1.27434	1.13046	1.16588
397	leucine	1.18064	1.12605	1.27344	1.10102	0.95604	0.831163	0.817777	1.01881	0.981189	0.86932
407	lysine	1.04819	1.18628	1.16703	1.14778	0.857993	0.717206	0.942582	0.951815	1.05767	0.811477
409	malate	1.1813	1.1813	1.1813	1.1813	1.03223	0.811561	0.914277	0.87513	0.934438	0.96777
415	methionine	1.29735	1.34256	1.54663	1.47007	0.974111	0.853173	0.930806	0.98476	0.995409	1.00459
418	methylmalonate (MMA)	0.997443	1.00808	1.00256	1.00532	0.605284	0.790481	1.21228	0.958423	0.961443	1.27658
432	nicotinamide	0.845683	0.756977	0.779665	0.949499	1.05197	1.11597	1.0505	1.05344	1.05997	0.923382
439	stearate (18:0)	1.04589	0.986425	1.01306	1.01306	1.02607	0.973928	1	1	1	1
444	ornithine	1.04801	1.07936	1.47592	1.39123	0.857737	0.794013	0.973372	0.937201	1.02663	0.849941
445	orotate	1.51201	1.48963	1.50082	0.951465	0.467254	0.605275	0.542542	0.570669	1.18265	1.04854
448	glutathione, oxidized (GSSG)	1.10678	1.09658	1.06191	1.05259	0.639965	1.01066	0.936369	0.989343	0.912186	0.791746
452	palmitoleate (16:1n7)	0.577875	0.900364	0.596176	0.745985	1	1	1	1	1	1
460	phenylalanine	1.21508	1.12363	1.25928	1.14903	0.872019	0.821692	0.819287	1.02839	0.971609	0.832218
461	phosphate	0.969193	1.00133	1.0234	1.0403	0.973106	0.998669	0.955942	1.00634	0.964693	1.0109
463	phosphoenolpyruvate (PEP)	1.17329	0.83187	0.905306	0.797117	0.6463	0.736648	1.10545	1.1162	1.09469	1.14712
469	phytosphingosine	1.04705	0.975605	0.840944	1.02542	1.01933	0.893217	0.942406	0.980665	1.058	1.15915
480	proline	1.07462	1.15096	1.34862	1.04832	0.929732	0.816521	0.956553	1.02456	0.975444	0.900668
482	lactate	0.767363	0.887753	0.913902	0.672269	1.05534	1.04004	1.1672	1.07064	1.09258	0.959961
491	pyridoxal	1.14439	1.30544	1.08746	1.17186	1.09844	0.702084	0.616371	0.831829	0.741348	0.912537
492	pyridoxal phosphate	1.12463	0.98515	1.2641	0.800598	1.54816	0.869759	0.828387	0.84202	1.01485	1.25932
493	pyridoxamine phosphate	0.975697	0.922866	1.00129	1.10439	1.17497	1.2197	0.867883	0.917132	0.998707	1.03574
496	glutathione, reduced (GSH)	1.01154	0.935898	0.96539	0.988463	1.42113	1.06752	0.695638	0.84681	1.40424	1.41663
498	retinol (Vitamin A)	0.672915	1.63874	0.971636	2.62443	1.02018	0.692854	0.328717	0.979816	1.18352	1.06055
500	riboflavin (Vitamin B2)	0.944495	1.06352	1.08773	1.11194	1.17315	1.05551	0.805374	0.754878	0.842557	0.902418
503	serine	1.31905	1.32383	1.32145	1.31908	0.832043	0.700645	0.776172	1.06061	0.939391	0.82417
504	serotonin	2.89353	1.06949	1.39587	2.4993	0.66596	0.698325	0.759694	1.00598	0.994022	0.714605
507	spermine	1.34087	1.45574	1.89065	1.07888	0.991821	0.996488	1.00351	0.963429	0.991821	0.987153
512	taurine	1.05753	0.972962	0.857445	0.956139	1.00423	1.23238	0.743342	1.18864	1.26558	0.995765
519	myristate (14:0)	0.616237	0.70783	0.612193	0.788064	1.04588	1.32072	0.972607	1.1561	1.02739	1.06436
523	thiamin monophosphate	1.26482	0.927548	1.10769	1.24088	0.812681	1.06755	0.846224	0.932449	1.12201	0.784231
533	urea	1.05456	1.02368	1.28697	1.25833	0.711319	0.97632	0.797904	0.935913	1.05059	0.944907
535	uridine	0.997536	1.00739	1.08595	1.00246	0.887736	0.939874	0.972805	1.09899	0.989097	1.03441
536	2'-deoxyuridine	0.790792	0.784763	0.799005	0.796822	1.33724	1.14713	0.93691	1.06309	1.20322	1.4634
561	glutamate	1.01481	0.896105	1.1444	0.997087	1.06556	1.00291	0.596353	0.778335	1.02691	0.936565
563	glutamine	0.994009	1.17781	0.997239	1.34349	0.823336	1.09948	1.00276	1.09709	0.902057	0.850448
564	threonine	1.19314	1.26574	1.27178	1.27781	0.867433	0.796668	0.912196	1.03759	0.937835	0.96241
565	tryptophan	1.24761	1.13508	1.28411	1.33951	0.891111	0.944154	0.850701	1.02749	0.972512	0.833509
566	valine	1.13416	1.10498	1.37736	1.24425	0.918312	0.674645	0.772894	1.08169	0.769286	0.83084
568	pyridoxamine	1.76858	1.16975	1.35207	0.913228	0.883515	0.858889	0.756791	1.16152	1.08677	0.833988
572	glucose	0.969966	1.00658	0.993415	0.98169	0.979953	0.988797	1.06217	1.07699	1.04726	1.08931
798	adenosine	0.895549	0.508651	0.468282	1.18849	1.02409	1.15885	0.975905	1.05726	1.04068	0.832853
799	betaine	1.59316	0.876553	1.28112	1.41537	0.962737	0.709486	1.03726	1.39305	0.770528	0.888212
800	cysteine	1.40293	1.45211	1.40369	1.57707	1.04783	0.771561	0.8337	0.869102	0.944458	0.952173
803	mannose	1.03403	0.991106	0.984719	0.987912	1.00972	0.998359	0.966677	1.17873	1.12338	1.00164
806	dimethylglycine	1.02601	0.749066	0.885156	0.926928	1.3897	0.973992	1.27868	1.21134	1.21051	0.961214
811	alanine	0.905723	1.13975	1.64464	0.913526	0.856075	1.07012	1.00435	1.01304	0.995652	0.949595
815	tyrosine	1.23532	1.14139	1.30314	1.18429	0.957792	0.819703	0.926599	0.92564	1.04221	0.866796
821	pseudouridine	1.28374	1.47448	1.53003	1.58391	0.956581	0.858953	0.901019	1.04342	0.879986	0.836246
823	pyruvate	1.62937	2.87923	3.36129	1.00912	0.990882	0.813203	1.02606	0.723075	0.892521	0.892521
825	uracil	1.93886	1.83193	1.9479	1.95693	0.947224	1.05278	0.935938	0.81953	0.713796	0.567002
827	cytidine	1.25536	1.22877	1.27172	1.28808	0.65365	0.960235	0.691465	1.03977	0.836543	0.602437
869	uridine 5'-monophosphate (UMP)	0.862745	0.45849	0.0731822	0.495874	1.05385	0.94917	1.32914	1.05083	1.59182	1.41445
870	uridine 5'-diphosphate (UDP)	1.11223	1.20307	0.430636	0.683395	1	1.06285	0.897312	0.977626	1	1.02237
872	thymidine	0.557041	0.974528	1.07004	0.530213	1.05549	0.819541	0.604042	1.02547	1.04401	1.14622
873	thiamin (Vitamin B1)	0.999569	0.998708	1.06551	1.00043	0.837676	0.750537	1.10188	0.989101	1.07981	1.00241
878	fructose	0.740983	0.993368	0.825114	0.384556	0.970059	1.00663	1.00969	1.01276	1.04352	1.10452
880	adenine	1.32914	0.910286	1.41114	1.54334	1.00231	1.08844	0.898974	0.997694	0.993083	0.824088
881	cytosine	2.05926	0.972561	1.57033	1.33458	0.875329	1.02744	1.24628	0.698306	0.784008	0.671033
882	thymine	1.35493	1.64339	1.62529	1.63434	0.71197	0.762165	0.762165	0.812361	1.18764	0.620445
891	margarate (17:0)	0.840109	0.890101	0.85825	0.874175	0.996771	1.01625	1.00323	1.35896	1.17888	1.25924
892	nonadecanoate (19:0)	0.888376	0.948975	0.949215	0.949095	1.40371	0.978755	1.02125	1.68188	1.40876	1.56324
893	arachidate (20:0)	0.902734	0.855069	0.839923	0.878902	0.954024	1.26466	1.04598	1.57162	1.30002	1.29325
913	maltose	0.955929	1.04238	1.00163	1.02201	0.998368	0.998368	0.92602	1.02346	0.973276	1.03011
914	ribose	0.920782	1.10706	1.00159	0.96776	0.900764	1.10326	0.822766	1.09113	0.998405	1.0022
917	asparagine	1.36417	1.53951	1.55593	1.43286	0.91755	0.867597	0.98331	0.976469	0.954484	1.01669
926	caproate (6:0)	0.913575	1.08052	1.35427	1.15044	0.941388	0.980463	1.18019	1.01954	0.86041	0.834252
935	sucrose	1.63456	1.3154	2.52613	1.42205	0.778708	0.897734	0.756213	1.05318	0.848647	0.946821
1001	trans-4-hydroxyproline	0.980087	1.0326	1.02626	1.01991	0.762182	0.865642	0.781388	0.849416	1.05933	1.04586
1002	allantoin	1.31294	1.59093	1.46459	1.25247	0.9543	0.930883	0.975279	1.00374	0.918449	0.996259
1004	xanthine	1.11211	1.22139	1.33244	1.08931	0.998268	0.929023	1.00173	0.93667	0.938429	0.940189
1021	5-oxoproline	0.964157	1.01218	1.2842	0.80492	0.996353	1.00365	1.00938	0.758771	0.783471	1.02789
1022	picolinate	0.734886	0.574466	1.12898	1.17325	0.555079	1.61541	1.92624	0.871018	1.55023	0.780903
1023	sarcosine	0.288436	0.178468	0.319142	0.459282	1.18427	1.08779	1.03505	0.964949	1.14052	1.21075
1024	pantothenate	1.00209	0.997913	1.183	0.821971	1.06389	0.91226	0.915739	1.04997	0.96477	1.08284
1025	pipecolate	1.00699	0.717435	1.12905	1.06431	0.880283	0.993012	0.939884	1.07243	1.03701	0.833297
1026	phosphoethanolamine	2.40218	2.37759	2.42677	2.26206	0.968276	1.02214	0.97786	0.932625	0.888738	0.958692
1036	gamma-glutamylcysteine	1.11217	0.744516	0.962609	1.03739	1.90807	0.783166	0.643744	0.845914	1.51094	1.96117
1052	glycerate	1.1601	1.29235	1.00643	0.919523	0.911732	0.993574	0.983792	1.18278	0.991882	1.12972
1053	3-ureidopropionate	0.26266	0.26266	0.26266	0.26266	0.98317	3.02547	3.22399	2.03725	1.57136	1.01683
1082	N-acetylleucine	1.06899	0.59476	0.705334	0.931007	0.656367	0.716754	1.82772	1.46842	1.28397	1.20006
1083	N-acetylmethionine	0.923495	1.03167	0.847746	0.877071	1.20834	0.770847	1.0684	0.968328	1.10145	1.08492
1084	N-acetylvaline	0.926208	1.24062	0.951007	1.04899	1.44359	0.611868	0.936436	1.59348	0.82233	1.13352
1087	erucate (22:1n9)	0.67245	0.55887	0.446706	1.20997	0.999832	1.00017	0.785546	1.05199	1.18846	1.10381
1090	bilirubin (Z,Z)	0.772499	0.925655	0.848885	1.00242	1.05644	2.24193	0.507865	1.11235	1.00052	0.999481
1096	UDP-glucose	0.437801	1.24721	0.157139	3.34418	2.4354	1.75202	1.01529	0.274269	0.984711	0.788097
1097	UDP-glucuronate	1.33637	1	1	0.663634	0.359065	1.28818	1.19799	0.417361	1.60149	0.995238
1099	guanosine	0.995256	1.01423	1.00474	1.05697	0.990108	1.1078	0.636604	1.07801	0.660529	0.685552
1105	alpha-tocopherol	0.381587	0.688355	0.569455	0.522013	1.03918	1.08195	1.00557	1.07045	0.994427	1.00792
1108	N-carbamoylaspartate	1.58262	1.10912	1.34587	0.511201	0.371648	0.826119	0.890882	0.61765	1.74509	1.55634
1110	N-acetylalanine	1.37492	1.48605	1.15091	1.19069	0.987837	0.683256	0.87083	0.905287	0.782797	1.01216
1114	3-aminoisobutyrate	1.02453	1.00817	2.97685	2.59047	0.883938	0.85442	0.882507	0.885369	1.02174	0.991834
1123	chenodeoxycholate	0.385928	1.03725	0.847475	1.06832	1.77822	2.20966	0.636494	1.54546	0.503229	0.962749
1124	citrate	2.15772	1.97003	2.06387	2.19204	0.921071	0.784423	0.915762	0.894825	0.92638	1.07362
1134	urate	1.7909	2.69306	2.4129	1.22232	0.749378	0.924853	1.07515	0.808927	0.842115	0.69013
1135	ursodeoxycholate	1.03231	1.04724	1.01737	1.13143	0.67359	1.4412	0.566631	0.982628	0.448402	0.789384
1137	oleoyl ethanolamide	0.98288	0.948639	1.01712	0.8416	1.23743	1.25647	0.788393	1.34831	0.963076	1.04798
1140	gamma-glutamylglutamine	1.08352	1.2609	1.27822	1.26956	1.05347	0.946533	0.333775	0.666859	0.436017	0.500409
1141	4-hydroxyphenylpyruvate	0.968575	1.09659	0.693546	0.55666	1.31693	0.867687	0.972506	1.02749	1.24245	1.3364
1162	N-acetylneuraminate	1.48499	1.42791	1.51732	1.36257	1.09369	0.756386	0.788113	0.758549	0.871655	0.906315
1211	acetylphosphate	1.16227	0.987185	0.771174	0.70004	1.01282	0.688145	1.06343	1.21174	1.29976	0.859819
1212	N-acetyl-glucosamine 1-phosphate	1.57053	1.03219	1.71217	0.797132	0.967806	0.774903	0.89206	1.2463	0.879167	1.04355
1213	N-acetylglucosamine 6-phosphate	1.19942	1.1277	1.16356	0.798192	0.992501	0.739772	1.04683	1.0075	0.809448	0.977502
1214	adenosine 3',5'-diphosphate	1.19473	1.28152	1.23812	1.13028	1.03423	0.965766	0.63883	0.647844	0.58727	0.654343
1215	N-acetylglucosaminylasparagine	2.17866	2.28262	2.55729	1.86241	0.801698	0.974399	1.00666	0.793395	0.993337	0.95546
1219	betaine aldehyde	1.569	0.717147	2.47928	2.17499	0.283307	1.07578	1.2657	0.924216	0.866808	0.556663
1220	cytidine 5'-diphosphocholine	0.803328	0.991107	1.22766	1.2347	0.993399	0.906777	1.12365	1.0066	0.980198	1.33098
1221	creatine	1.25407	1.06112	1.27858	1.22956	0.780787	0.992048	0.753461	1.00795	0.893972	0.760053
1231	dihomo-linoleate (20:2n6)	0.681739	1.13501	0.964014	1.23266	1.06096	1.03599	0.808128	1.23458	0.911408	0.881196
1242	N1-methyladenosine	1.83904	1.17013	1.87046	1.16921	0.827056	1.02444	0.869793	0.975561	0.910749	0.890271
1244	5-methyltetrahydrofolate (5MeTHF)	3.56765	5.23903	4.06059	1.83563	0.381611	0.450091	1.17934	0.619833	0.545946	0.820663
1254	glycerol	0.573092	0.957315	0.694809	0.842874	0.886119	1.18566	1.04268	1.25172	1.1196	1.33286
1256	choline	1.03937	0.661894	1.08686	0.933944	0.516652	0.97486	1.07335	1.02514	1.02642	0.760755
1261	12-HHTrE	1.99247	1.41975	1.51297	0.955665	0.518063	1.04434	0.935993	1.14464	0.65132	0.710496
1268	gamma-glutamylleucine	1.16774	1.30534	1.3349	1.27578	0.763409	0.874365	0.662497	0.986714	1.01329	0.76439
1303	adenylosuccinate	0.736948	1.56871	0.0119953	1.28125	1.48478	0.755537	0.834314	0.84643	1.15836	1.15357
1310	nicotinamide adenine dinucleotide (NAD+)	0.926621	1.00658	1.04107	0.99342	0.914925	0.992249	1.18161	0.933098	1.05351	1.05272
1343	S-lactoylglutathione	0.95895	0.781411	0.612192	0.7302	1.05578	0.900096	1.04105	1.04122	1.04139	1.17219
1442	beta-hydroxyisovalerate	1.19681	1.11738	1.2966	1.30702	0.680573	0.832301	0.876093	0.687301	1.03545	0.964551
1489	palmitoyl ethanolamide	1.0436	0.972299	1.00605	0.952853	0.994196	0.812765	1.01741	1.0058	1.13103	0.887442
1518	N-palmitoyl-sphingosine (d18:1/16:0)	1.6794	2.11036	1.56977	1.27163	0.966279	1.03372	0.941654	0.945654	0.88443	0.943654
1526	1-palmitoyl-2-oleoyl-GPE (16:0/18:1)	1.06406	0.875771	1.09494	1.21232	1.22626	0.883704	0.891287	0.881336	1.1953	0.935938
1528	1-palmitoyl-2-linoleoyl-GPI (16:0/18:2)	1.13862	0.962571	1.03743	1.39398	0.432762	0.509228	0.528362	0.61357	1.0411	1.20209
1537	1-palmitoyl-2-linoleoyl-GPC (16:0/18:2)	1.02539	1.08221	1.08719	1.09218	0.94839	0.969854	0.907093	1.00262	0.997384	0.983619
1538	stearoyl sphingomyelin (d18:1/18:0)	1.0484	1.16656	1.04126	0.940903	1.09817	0.925909	0.814248	0.986977	0.838009	1.01302
1539	1-palmitoyl-2-oleoyl-GPC (16:0/18:1)	0.990373	0.889652	0.948052	0.868729	1.02947	1.07021	1.00963	1.02697	1.05022	0.970015
1543	1-palmitoyl-2-linoleoyl-GPG (16:0/18:2)	1.401	1.58081	1.35297	1.50658	0.806068	1.02949	0.799925	0.784666	0.967832	0.970507
1547	N-stearoyl-sphingosine (d18:1/18:0)*	1.1752	1.6782	1.48484	0.896038	0.825397	1.09169	1.18202	0.908308	0.784696	0.792551
1548	biopterin	1.28115	1.26481	1.42282	1.0941	1.00262	0.97743	0.952008	0.97699	0.99738	0.987405
1629	taurochenodeoxycholate	0.432988	0.926363	1.07364	1.4511	2.96724	4.53124	0.917661	1.43731	0.560958	0.909857
1648	taurocholate	0.71832	1.28594	0.782737	1.3474	2.1404	1.12741	0.872592	1.38222	0.466261	0.681529
1668	taurodeoxycholate	0.59758	1.07486	1.16041	1.31776	1.19193	1.44469	0.663196	0.815724	0.280718	0.925139
2029	azelate (C9-DC)	0.896047	1.37251	1.46626	0.882727	1.10395	1.44187	0.669593	1.66068	0.490984	0.719645
2050	eicosapentaenoate (EPA; 20:5n3)	0.39989	1.01844	0.632426	0.680657	1.05872	0.981562	0.944447	1.37807	1.13589	1.1947
2051	methylsuccinate	2.49434	2.48892	1.31321	1.57347	0.510087	0.629599	0.54341	0.766333	1.05503	0.944974
2053	tricarballylate	1.51864	0.9863	0.709338	1.03742	1	1	1	0.945699	1	1.71503
2054	ethylmalonate	0.606547	0.976148	0.912109	0.514218	0.434193	1.57332	1.40747	1.02385	1.49039	2.01953
100000007	carnitine	0.91433	0.610916	0.921072	0.745979	1.32081	1.20352	1.38695	1.37957	1.07893	0.849566
100000008	benzoate	1.34672	1.34893	0.919626	1.23459	0.85204	0.944482	1.0013	0.9987	1.06502	0.9961
100000014	hippurate	0.906372	0.871783	0.679251	1.00806	0.927783	1.11437	1.18388	1.02235	1.03558	0.991942
100000039	methionine sulfoxide	1.58	1.64087	1.63517	1.60759	0.786961	0.734416	0.992302	1.0077	0.903674	0.940931
100000042	3-methylhistidine	1.09326	1.01234	1.0528	0.996651	0.53959	1.00335	0.906608	0.658233	1.02299	0.565378
100000044	anserine	1.33056	0.959186	1.14639	1.18105	0.645247	1.07972	0.823035	0.990257	1.00974	0.793527
100000092	2-ketogulonate	0.808565	1.13889	1.01775	0.982248	0.880659	0.757234	0.739888	1.44017	1.19718	1.15599
100000096	4-guanidinobutanoate	0.778095	0.648526	0.765843	0.771969	1.08642	1.14001	1.20278	1.03284	1.08642	0.967159
100000101	pimelate (C7-DC)	0.895943	1.49643	1.10406	0.648958	0.668115	1.3074	1.11036	1.3152	0.765215	0.741687
100000125	2'-deoxycytidine	1.7501	2.10679	2.37048	1.73245	0.679884	1.0001	0.999897	0.999897	0.999897	0.999897
100000138	3'-dephosphocoenzyme A	0.762637	1.16837	0.859587	1.1299	1.25859	0.936015	0.782824	0.859109	1.06399	1.2365
100000251	flavin mononucleotide (FMN)	0.656699	0.723314	0.644699	0.847879	1.27815	1.15735	1.03338	0.970189	1.16456	1.02981
100000257	glucuronate	0.79145	0.784774	0.72438	0.798126	0.904148	1.10612	1.09585	1.18148	1.3232	1.36496
100000258	glycerol 3-phosphate	0.86415	1.24562	1.51598	1.04225	0.689042	0.92721	0.416886	0.985275	1.01472	1.25493
100000263	imidazole lactate	1.1101	0.452187	0.765189	1.02913	1.24611	1.39217	0.785755	1.7585	0.970867	0.699083
100000265	kynurenine	0.586563	0.489004	1.06526	1.27454	0.822339	0.934741	1.45807	1.10453	1.25213	0.721768
100000269	glycerophosphorylcholine (GPC)	0.791922	1.02488	0.953334	1.05012	1.07694	0.932535	1.14787	0.97512	0.922382	1.09594
100000275	maltotetraose	0.868335	0.90453	0.995974	0.950252	0.999242	1.01685	1.01685	1.10081	1.00076	1.03294
100000276	maltotriose	0.880922	0.994735	1.0158	1.00527	0.890001	1.00943	0.872543	1.05573	0.974576	1.04429
100000282	N-acetylglutamate	0.86204	0.778848	1.49995	1.13421	0.686371	0.744426	1.02924	0.970761	1.60506	1.28493
100000285	N-alpha-acetylornithine	1.39684	0.699717	0.918733	1.26838	1.75526	0.625748	0.936907	1.06309	1.79952	0.729732
100000298	UDP-galactose	0.740954	1.56637	0.740445	1.89858	1.18009	1.30488	0.991672	0.327262	0.701539	1.00833
100000299	xanthosine	1.00897	1.56093	1.43298	0.897936	0.828771	0.756513	1.39011	0.991027	0.952235	1.32238
100000300	galactose 1-phosphate	1.58869	0.704575	2.07413	0.0708355	0.906473	1	1.09353	1	1.12302	0.901824
100000328	phosphopantetheine	1.2529	0.739484	1.64077	1.43467	0.922134	0.835451	0.813808	0.756361	1.07787	1.18345
100000341	6-phosphogluconate	1.93849	1.62444	1.82633	1.56567	0.909724	0.635508	1.03071	0.7535	0.770455	0.969285
100000406	ribitol	0.651703	0.593528	0.632335	0.612967	1.06402	1.06084	0.939158	1.18268	1.0672	1.16352
100000442	quinate	0.979106	0.980698	0.977514	0.739137	1.20208	1.0591	0.952305	1.05707	1.0193	1.06113
100000454	5-aminovalerate	1.65114	1.11843	2.64623	2.17792	0.506669	0.735232	1.42839	0.808403	0.582837	0.881574
100000455	itaconate	16.0026	8.04424	5.85375	3.80616	1.01029	0.78298	0.733495	0.989715	0.723982	0.886347
100000463	indolelactate	0.716241	0.114867	0.534527	0.839185	0.926227	1.58755	1.57687	1.07377	2.11432	1.50023
100000467	3-indoxyl sulfate	1.91886	1.45626	2.32536	1.80126	0.39362	0.76589	1.23411	0.370534	0.513002	0.740823
100000485	2'-deoxyadenosine 5'-monophosphate	2.98028	5.02441	6.53491	2.29165	0.823282	1.05891	0.941094	0.941094	0.941094	0.941094
100000487	glycylvaline	1.5953	1.25985	1.71899	1.83258	0.896082	0.742358	0.872241	1.03303	0.86355	0.966965
100000491	gamma-glutamylphenylalanine	1.20889	0.931246	0.911703	1.68801	0.974179	1	1	1	1.15322	1
100000565	15-HETE	1.12887	0.725181	1.39135	1.12887	0.756773	1.68363	0.786924	1.38743	0.564014	0.871125
100000580	1,5-anhydroglucitol (1,5-AG)	0.6911	0.918981	0.78155	1.2446	0.844311	1.1059	1.01731	1.1945	1.19699	0.982691
100000584	2-arachidonoylglycerol (20:4)	1.63734	1.63734	0.90419	2.37049	0.959742	1.14658	0.986581	0.986581	0.986581	1.01342
100000616	1-stearoyl-2-arachidonoyl-GPI (18:0/20:4)	0.897089	1.00106	1.03603	0.975744	0.998941	0.987992	1.09179	1.02442	0.99884	1.04712
100000630	1-oleoyl-GPS (18:1)	1.15713	1.13689	0.908085	1.17737	1.1158	1	0.871879	1	1	1
100000639	1-stearoyl-2-oleoyl-GPS (18:0/18:1)	1.43361	1.50903	1.38219	1.26416	0.939003	0.940107	0.781043	1.05989	0.937899	0.82192
100000641	1-palmitoyl-2-oleoyl-GPG (16:0/18:1)	0.891609	0.889181	0.875237	0.886753	1.04898	1.01153	1.10259	0.988468	1.18465	1.05217
100000642	1-stearoyl-2-linoleoyl-GPS (18:0/18:2)	1.51172	1.53092	1.80191	1.7018	1.07252	0.827653	0.857983	0.804953	0.92748	0.888314
100000656	1-stearoyl-GPI (18:0)	0.85105	1.03117	1.15019	0.968826	0.865625	0.77169	1.29369	1.72424	1.13174	0.903032
100000657	1,2-dipalmitoyl-GPC (16:0/16:0)	1.06351	1.23927	1.19466	1.06513	1.01239	0.933633	0.934845	0.962928	0.948887	0.987611
100000665	docosahexaenoate (DHA; 22:6n3)	0.752433	1.10453	0.804408	0.970953	1.09196	0.834903	1.07173	1.24873	0.899141	1.02905
100000672	1-myristoyl-2-palmitoyl-GPC (14:0/16:0)	1.1675	1.33065	1.51069	1.21776	1.00869	0.957639	0.856174	0.910712	0.991312	0.895349
100000707	maleate	1.11309	1.33148	1.73952	1.46955	0.878205	1.13695	0.886914	0.646913	0.664817	0.773959
100000773	3-hydroxyoctanoate	1.25658	0.508558	0.49609	0.897477	0.986147	1.05601	0.948238	1.01385	1.09817	1.20946
100000774	phenyllactate (PLA)	0.974362	0.974362	0.974362	0.974362	0.969748	1.02564	1.13176	1.11394	1.22548	1.03156
100000776	palmitoylcarnitine (C16)	0.987486	0.962457	0.915889	1.01251	1.09864	1.41753	1.43479	1.05779	0.744437	0.825174
100000787	N-acetylaspartate (NAA)	4.14518	4.64077	2.78458	2.65947	0.917583	0.816161	0.619951	1.02103	0.856197	0.978969
100000802	acetylcarnitine (C2)	0.658944	0.411362	0.450313	0.915874	0.860434	1.08413	1.09227	1.10042	1.19609	1.09227
100000827	1-palmitoylglycerol (16:0)	0.380881	0.768354	0.571508	0.903264	1.09674	1.54588	0.625552	1.88641	1.33441	2.12234
100000840	tartronate (hydroxymalonate)	0.970635	0.964582	0.779276	0.976689	0.782104	1.02331	1.09985	1.26988	1.09051	1.10919
100000841	oxalate (ethanedioate)	1.05944	1.00741	0.99259	0.968897	0.865216	1.49946	1.21233	1.33359	0.969844	0.980324
100000924	1-oleoylglycerol (18:1)	0.332536	0.682611	0.682611	2.20065	0.812673	2.9337	0.700113	2.17506	1.18733	4.70056
100000943	2-oleoylglycerol (18:1)	1.32266	1.32266	1.32266	1.32266	0.973079	0.973079	0.973079	1.02692	0.919238	0.678489
100000956	8-hydroxyoctanoate	1.00128	0.998721	0.798976	0.61449	1.00305	1.56909	0.634199	1.35483	0.651259	1.00305
100000963	homocitrulline	0.774135	0.673142	1.2136	1.53477	0.988937	1.01106	0.874828	1.16298	0.96681	1.02499
100000987	2-linoleoylglycerol (18:2)	0.536001	1.00033	1.04567	1.023	0.612454	0.999666	0.669571	1.33706	0.90107	1.09826
100001006	N-acetylglycine	1.1039	1.3991	1.60468	0.93237	0.953818	0.893228	0.88049	1.01419	0.985812	1.05056
100001007	ribonate	0.961125	1.27783	2.19356	2.75199	0.795754	0.743441	1.05094	1.03148	0.825143	0.968516
100001022	threonate	1.00407	0.996762	0.960721	1.01138	0.766361	0.882348	1.15558	1.03083	0.943968	1.00324
100001026	galactonate	1.34289	1.25572	0.980669	0.840967	0.922186	0.798095	0.856666	1.18398	1.01933	1.1392
100001033	beta-sitosterol	0.691562	0.541566	0.541566	0.512241	1.49059	1.05101	0.948993	1.2214	1.45867	1.61317
100001040	1-linoleoylglycerol (18:2)	0.660137	1.16231	0.896868	1.02959	0.643218	2.36511	0.728899	1.64297	0.970413	1.23937
100001048	2-palmitoylglycerol (16:0)	0.609955	0.68339	0.839063	0.761226	0.720606	1.16094	1.44155	2.38946	1.44155	2.21029
100001051	1-methylhistidine	1.14485	0.889931	1.36361	1.30329	0.364008	1.23021	1.02352	0.725757	0.976481	0.551826
100001055	isobutyrylcarnitine (C4)	1.48882	1.2311	2.57858	1.79207	1.14846	0.566395	0.554657	0.578578	0.715056	0.851535
100001065	taurolithocholate	0.139299	0.878872	1.12113	1.18721	1.12659	1.12613	0.872103	0.576601	0.398708	1.31338
100001066	beta-muricholate	0.68262	1.16394	0.914945	1.27898	1.27048	1.06492	0.612632	1.19476	0.434354	0.935079
100001068	6-oxolithocholate	2.12031	2.14238	2.1887	2.09824	0.860481	1.09144	0.548881	0.908562	0.23597	0.391152
100001083	indolepropionate	1.12224	0.591665	1.67298	1.83858	0.681042	1	1	1	0.944745	1.52101
100001092	trigonelline (N'-methylnicotinate)	1.00889	0.587911	0.973325	0.991108	0.741058	1.2176	0.928931	1.53643	1.72839	1.10275
100001103	glutamate, gamma-methyl ester	1.32875	0.797953	0.800662	1.55672	0.99749	1.04937	0.994001	0.979274	1.00251	1.00753
100001104	N-acetyltyrosine	0.629633	0.629633	0.629633	0.629633	1.27279	1.00361	1.00361	1.3259	0.996392	1.00361
100001121	pyridoxate	1.01087	0.989126	0.967378	0.896158	1.01853	1.10481	0.688742	1.02449	0.877316	1.01256
100001126	gamma-glutamylvaline	1.00909	1.6449	1.57207	1.35445	1.23167	0.823382	0.586268	0.949538	0.990913	0.645303
100001143	3-hydroxysuberate	0.666144	0.602299	1.44421	1.24981	0.896099	1.0439	0.882268	0.956101	1.18921	1.131
100001151	butyrylglycine	0.666524	1.04787	0.952131	0.658896	0.618914	1.20209	0.808686	1.37046	1.28627	2.36319
100001153	2-hydroxyadipate	0.740139	0.669126	0.766638	0.71364	0.90176	2.12254	1.09824	2.38212	1.25348	2.86982
100001155	2-methylbutyrylglycine	0.822015	1.64107	2.88781	1.17799	0.358273	0.583091	0.778611	0.778611	1.35694	2.13066
100001162	propionylcarnitine (C3)	0.523917	0.703374	1.08455	0.769579	1.16793	1.09625	1.32107	0.91545	1.36482	0.830507
100001167	pro-hydroxy-pro	0.893965	1.27685	1.27685	1.42213	1	1	1	1	1	1
100001181	docosapentaenoate (n3 DPA; 22:5n3)	0.4544	1.13245	0.733098	1.05212	1	0.999102	0.974211	1	1.0009	1.0631
100001182	docosadienoate (22:2n6)	0.850527	1.07415	0.975283	1.02472	1.22001	0.888953	0.603706	1.42475	0.96081	1.0392
100001193	adrenate (22:4n6)	0.716029	1.09925	0.82727	1.20262	1.06957	0.972485	0.858191	1.02751	0.8989	1.0295
100001195	docosatrienoate (22:3n3)	0.741484	1.30568	0.929157	2.53659	1.07084	0.893097	0.557712	1.40178	0.905542	1.14221
100001204	1-methylhistamine	1.70526	1.80184	1.45728	1.60869	0.846957	1.01074	0.83902	0.787209	0.831082	0.989256
100001207	4-imidazoleacetate	1.14611	0.862537	0.919254	1.28608	0.860341	1.42927	0.678446	1.30996	1.08075	0.783964
100001208	1-methyl-4-imidazoleacetate	1.90892	1.24889	2.34857	2.53973	0.575462	1.09948	0.900522	0.76845	0.879961	0.733251
100001211	sebacate (C10-DC)	2.10613	1.09912	2.07428	0.893602	0.83134	1.16223	0.951041	0.807673	0.816989	1.04896
100001212	guanidinosuccinate	0.440814	1.0742	1.61122	1.00579	0.149857	1.45986	1.66114	0.714278	0.994206	0.532462
100001219	daidzein	0.251199	0.305356	0.220277	0.278278	1.00285	1.74662	1.16379	1.32472	0.997154	1.38563
100001221	genistein	0.292112	0.410889	0.298112	0.825503	1.50146	2.31736	0.3241	1.96941	1.1745	1.39402
100001250	tauro-beta-muricholate	0.486399	1.10148	0.898522	1.49301	2.6758	1.15847	0.799986	1.45403	0.406173	0.862903
100001253	N-acetylglutamine	1.31396	1.38256	1.56358	0.986831	0.825727	1.01317	1.09418	0.98643	0.95969	0.915665
100001256	N-acetylphenylalanine	0.782434	0.75885	0.598621	1.01772	1.38081	1.01979	0.81299	1.16247	0.982279	1.15463
100001257	N-acetylasparagine	1.32946	0.933974	1.75337	1.26723	0.731186	0.549927	0.987892	1.17344	1.01211	0.902835
100001258	glycylleucine	1.16298	0.998371	1.00163	1.32743	1.07343	0.87156	0.850791	0.892329	0.825755	1.04297
100001259	S-methylglutathione	1.34287	1.02122	1.0928	1.24006	0.892634	1.07435	0.869825	0.946912	0.978778	0.823107
100001262	gamma-glutamyl-epsilon-lysine	1.46942	1.42141	1.91981	2.1229	0.560612	0.914671	0.977956	1.02204	0.550948	0.644466
100001263	1-palmitoyl-GPC (16:0)	0.750977	0.754948	0.758919	0.73012	1.02651	1.03674	1.0833	1.14725	0.983712	1.01629
100001266	N-acetylarginine	1.65234	0.537588	1.45742	1.89497	0.553625	0.508021	0.978503	1.0191	1.30613	0.980902
100001269	campesterol	0.420969	0.321892	0.286472	0.364733	1.00824	0.991762	1.29821	1.15747	1.27201	1.23422
100001271	1-stearoyl-GPC (18:0)	0.639807	0.798089	0.717389	0.659948	1.05298	1.07258	1.26192	1.104	0.966627	1.03337
100001272	1-oleoyl-GPC (18:1)	0.797846	0.783591	0.746605	0.769336	1.13448	0.99642	1.09637	1.09676	1.09716	1.00358
100001274	N-acetylthreonine	1.22707	1.36488	1.43478	1.23287	0.947234	0.966173	0.962997	0.966173	0.969348	1.03065
100001275	phenylacetylglycine	3.86178	3.2028	4.1994	3.04282	0.469703	0.618986	0.879163	1.11122	0.452186	0.88878
100001276	N-acetylisoleucine	1	1	1.23062	0.804403	0.516755	0.875284	1.37956	1.39053	1.25047	0.680252
100001277	10-nonadecenoate (19:1n9)	0.558847	0.689695	0.548042	0.937452	1.21655	1.25483	0.868799	1.45043	1.11424	1.06255
100001278	10-heptadecenoate (17:1n7)	0.49541	0.701243	0.514765	0.730505	0.959917	1.33963	1.04008	1.36259	1.08781	1.20041
100001280	alpha-muricholate	0.423384	1.45785	0.815058	1.18494	1.28934	2.5765	0.535613	1.5258	0.390429	0.792835
100001293	N-acetylhistidine	1.04603	1.01534	0.984657	1.10898	0.672887	0.759793	0.709476	1.22642	1.01949	0.647879
100001294	gamma-glutamylglycine	0.994325	2.9008	1.89841	1.29002	1.17469	1.00568	0.903679	0.84025	0.871628	0.935731
100001296	stachydrine	1.31763	1.36633	1.41504	1.59525	1.06616	0.553606	0.59955	0.933841	0.632768	0.494806
100001300	alpha-hydroxyisovalerate	1.12968	1.05898	1.41917	1.17422	0.842094	0.936468	0.963567	1.0273	0.954437	0.972696
100001310	nicotinamide riboside	0.962924	0.500793	0.845155	0.653034	0.527991	1.03708	2.04615	1.78664	1.81453	1.19294
100001311	ophthalmate	0.930202	1.90918	1.92703	1.40198	1.04572	0.792932	0.628249	0.455658	1.06295	0.954282
100001314	gamma-glutamylthreonine	1.12501	1.60181	1.4487	1.39074	0.901222	0.67182	0.734496	0.93345	1.02917	0.97083
100001315	p-cresol sulfate	8.78311	8.39052	8.88195	8.68426	0.352931	0.352931	0.135991	1.43013	0.122962	0.569871
100001320	erythronate*	0.987615	1.76578	1.39453	0.954579	1.01239	0.942011	0.948283	1.11314	0.953442	1.12626
100001335	eicosenoate (20:1)	0.577434	0.745448	0.561217	0.964111	1.21047	1.35655	0.974183	1.60192	1.09255	1.02582
100001337	linolenate [alpha or gamma; (18:3n3 or 6)]	0.604061	1.20161	0.960697	1.08132	0.603445	1.0393	0.748724	1.09655	0.883298	1.15265
100001359	aconitate [cis or trans]	1.90608	2.05626	1.98117	2.09821	0.892917	0.725442	0.77299	0.952837	0.832998	1.04716
100001386	heme	2.57429	1.27528	1.98688	3.16169	0.980994	0.717542	0.849268	0.635381	1.01901	0.604657
100001391	stearoylcarnitine (C18)	0.830185	0.750542	0.769073	0.891298	1.1087	1.7716	1.21483	1.49581	0.879831	1.16841
100001393	isovalerylcarnitine (C5)	2.08315	0.491294	1.28722	1.28722	1.00062	0.738072	1	1	1	0.823204
100001395	1-linoleoyl-GPC (18:2)	0.848874	0.994247	1.00575	0.98274	1.1891	0.910132	0.589482	1.35576	1.21398	1.29157
100001407	cytidine-5'-diphosphoethanolamine	0.783245	1.19518	1.10959	1.0311	0.82051	1.08899	0.77194	0.844718	1.13883	0.968898
100001411	beta-guanidinopropanoate	1.16257	0.801379	1.2034	1.0439	0.851119	1.05519	1.00762	0.977154	0.992385	0.918728
100001416	orotidine	2.40462	2.03021	1.77001	1.87105	0.983356	0.924264	0.867471	0.839615	1.01664	0.827056
100001418	taurocyamine	2.4655	2.40794	2.68333	2.43672	0.912462	0.735555	0.747491	0.89751	1.07258	0.927415
100001425	5,6-dihydrouridine	1.52695	2.18337	2.00808	2.25892	0.962714	0.89801	1.03729	0.730844	0.833306	0.795166
100001433	1-arachidonylglycerol (20:4)	0.366073	0.984545	0.984545	2.74087	1.01545	1.58264	0.642654	1.20319	0.80414	1.19323
100001437	cysteine-glutathione disulfide	0.405659	1.74097	2.29856	1.27644	0.929372	1.24135	0.758707	1.07063	0.288718	0.472685
100001446	5-methyluridine (ribothymidine)	1.21022	1.22953	1.22282	1.21611	0.888348	0.718123	0.971433	0.677265	0.810199	1.02857
100001447	maltopentaose	0.94952	0.995758	1.0329	0.972639	1.08152	0.967534	0.835174	1.04288	1.0827	1.00424
100001448	maltohexaose	1.04798	0.976269	1.00791	0.99209	1.24293	0.831113	0.841248	1.29572	1.06776	0.889231
100001449	adenosine 3'-monophosphate (3'-AMP)	1.77438	1.23096	1.38951	1.49651	0.945828	0.972412	0.639357	0.644258	0.898102	1.02759
100001451	valerylglycine	0.93124	1.52817	2.02915	1.06876	0.677774	0.546117	0.926535	0.764034	2.20637	2.09342
100001452	isovalerylglycine	1.01483	1.40596	2.58555	0.834002	0.660596	0.926761	0.811642	1.14604	0.985174	1.05122
100001456	7-methylguanine	1.68369	1.33789	1.99644	1.46919	0.756164	0.987224	0.729963	1.01278	0.594321	0.581877
100001461	1-stearoyl-GPE (18:0)	0.715741	0.718633	0.721525	0.662811	1.01806	0.982075	1.2734	1.26906	1.01792	1.01819
100001462	1-stearoyl-GPG (18:0)	1.06776	1.72178	1.02974	1.20984	0.523354	0.832735	1.0939	0.9015	0.970265	0.753173
100001466	3-methylcytidine	1.49099	1.5347	1.51284	0.913092	0.58365	1.4232	0.758512	1.08691	0.830618	0.441294
100001468	N1-Methyl-2-pyridone-5-carboxamide	0.860425	0.710103	0.695639	1.04011	1.00012	1.00035	0.999883	1.03091	1.00012	0.99842
100001481	1-docosahexaenoylglycerol (22:6)	0.476691	1.17279	0.571984	1.51028	0.844828	1.01893	1.07381	1.25462	0.981071	0.943213
100001485	gamma-glutamylisoleucine*	1.85902	2.15235	2.26639	1.73427	0.723765	0.999114	0.695569	1.00089	0.905602	0.499376
100001491	N-glycolylneuraminate	1.27078	1.38665	1.37131	1.40199	1.02022	0.976407	0.979783	0.87952	0.947968	0.796129
100001501	oleoylcarnitine (C18:1)	0.987308	0.76939	1.01269	0.961924	1.76161	1.78132	1.7326	1.15339	0.809926	0.738425
100001506	dihydrobiopterin	0.785439	1.19225	1.06566	1.32435	1.01647	0.949359	0.968926	0.98353	1.06822	0.954323
100001509	2-methylbutyrylcarnitine (C5)	1.63225	1.14866	1.54895	0.956662	0.816892	1	1	1.07874	1	0.921263
100001510	phenol sulfate	2.4137	2.83899	4.71593	3.3375	0.614416	0.594697	0.91995	0.290933	1.08005	0.474857
100001511	1-palmitoleoyl-GPC (16:1)*	0.775451	1.0001	0.659351	0.655409	0.999896	1.21016	1.06355	1.03693	1.01032	0.975598
100001526	malonylcarnitine	0.626189	0.601225	0.588514	0.613937	1.07329	1.10313	1.70031	1.3117	1.48763	0.926707
100001527	hexanoylglycine	0.975013	0.920069	0.834175	0.876274	1.02499	1.28491	0.769564	1.32445	2.75879	2.21071
100001540	pyroglutamine*	1.04271	0.891896	1.11472	1.23995	0.967558	0.99606	0.988181	1.04718	1.00394	0.99606
100001541	2-hydroxy-3-methylvalerate	1.15796	1.15796	0.913368	1.40255	0.40596	0.90322	0.719807	0.90322	1.42198	1.08663
100001551	1-arachidonoyl-GPC (20:4n6)*	0.550754	1.09124	0.565126	0.741411	1.3372	0.709471	0.908758	1.47924	1.39246	1.41729
100001561	2-palmitoleoyl-GPC (16:1)*	0.664506	0.697578	0.730651	0.512755	1.39384	1.04778	0.952221	1.5877	1.4249	1.58854
100001562	2-palmitoyl-GPC (16:0)*	1.00699	0.993013	0.75037	0.937093	0.992574	0.815817	1.36141	1.73858	1.58599	1.27959
100001567	1-palmitoyl-GPE (16:0)	1.01382	1.05289	0.91632	0.930831	1	0.943911	1.02644	1	1.02472	0.975275
100001569	1-oleoyl-GPE (18:1)	0.876041	0.891894	0.864068	0.907747	0.954468	1.09169	1.14587	1.09148	1.09127	1.04553
100001570	1-linoleoyl-GPE (18:2)*	1.01572	1.41746	1.21969	1.42763	0.912451	0.772698	0.593801	0.917348	0.984279	1.06839
100001571	1-arachidonoyl-GPE (20:4n6)*	0.88668	0.999666	1.01437	0.984961	1.00033	0.821197	0.848199	1.10305	1.13051	1.15679
100001577	N-acetylcitrulline	1.47672	0.421995	0.763664	1.33866	0.848902	0.498238	0.729816	1.1511	1.58478	1.46175
100001580	docosapentaenoate (n6 DPA; 22:5n6)	1.11172	1.11172	1.11172	1.11172	0.979358	0.979358	0.979358	0.938075	0.550107	1.02064
100001586	gulonate*	0.927467	0.951783	1.04822	0.939625	0.820297	0.750741	1.08472	1.2966	1.18554	1.43014
100001591	phenylpropionylglycine	1.39161	1.35321	1.43461	1.43	0.491798	0.649789	0.648954	0.625657	0.649372	1.35021
100001593	glutarylcarnitine (C5-DC)	0.768412	0.471049	0.68255	0.835111	1.82372	1.15381	1.10075	1.01715	1.43448	0.982848
100001597	tiglylcarnitine (C5:1-DC)	2.44892	0.726904	2.97853	1.02082	0.689226	1.79233	0.979185	0.979185	1.26566	0.692714
100001605	catechol sulfate	0.465968	0.528396	0.91945	1.09022	0.950301	1.31148	1.0497	0.939613	2.17359	1.955
100001619	glycerophosphoglycerol	1.25456	1.33837	1.08694	0.913059	0.786235	1.17058	1.09338	0.800897	0.739733	0.803186
100001620	glycerophosphoethanolamine	1.1146	0.996676	1.07254	1.16003	1.04307	0.741055	0.851779	0.842813	0.809797	1.00332
100001621	glycerophosphoinositol*	1.04116	1.00282	0.991535	0.997178	1.61048	0.826441	1.20606	1.13482	0.848897	0.941064
100001625	6-beta-hydroxylithocholate	0.821721	1.63677	1.48164	1.74019	1.02648	0.97352	0.815271	1.33873	0.422542	0.920559
100001628	sedoheptulose-7-phosphate	1.28826	1.16085	1.22456	0.849945	1.22853	0.75958	0.866706	0.96882	1.03118	0.867616
100001654	1-arachidonoyl-GPI (20:4)*	0.806047	0.802613	0.694309	0.799179	0.947221	1.08912	1.12547	1.27715	1.19116	1.05278
100001655	1-palmitoyl-GPI (16:0)	1.17331	0.807617	0.808844	0.926293	0.778255	0.638161	1.14767	1.30664	1.36116	1.07371
100001662	deoxycarnitine	1.08106	0.648838	1.89226	1.63272	0.719775	0.861662	0.931132	1.06887	1.09225	0.734968
100001664	N6-succinyladenosine	1.33073	1.97925	1.77393	1.06333	0.933603	0.52444	0.630492	0.951977	0.91523	1.04802
100001668	1-ribosyl-imidazoleacetate*	1.24996	0.609373	0.732283	1.38506	1.05147	0.948532	0.530832	1.15318	1.06886	0.628964
100001694	adenosine 2'-monophosphate (2'-AMP)	1.84734	3.04258	2.24007	1.35237	0.983346	1.00827	0.983346	0.974959	0.86674	0.991734
100001721	N2-acetyllysine	1.00055	0.813123	0.741391	1.00601	1.10853	0.614075	0.750678	1.07011	1.1782	0.99945
100001725	equol	0.713171	0.356406	1.23087	1.03627	0.963727	0.626701	0.576078	1.2642	1.08889	1.06732
100001734	N6-acetyllysine	0.989872	1.27527	1.40573	1.17018	1.11422	0.63908	0.806572	1.01013	0.901658	0.879572
100001739	dihomo-linolenate (20:3n3 or n6)	0.730335	1.18148	0.825773	1.04465	0.904072	0.955345	0.851464	1.32508	1.0758	1.11582
100001740	mannitol/sorbitol	0.88272	0.688868	1.07042	0.72291	0.646663	0.929582	1.21826	1.13703	1.36574	1.44322
100001756	4-ethylphenylsulfate	1.51204	0.941805	0.744849	2.20511	1	1	1	1	1.12091	0.780751
100001768	N6-carboxymethyllysine	1.04315	0.954805	1.05291	1.0334	0.831661	0.603491	1.32517	0.966601	1.08015	0.828952
100001777	1-oleoyl-GPI (18:1)	1.02803	0.942528	0.971969	0.927904	1.64978	0.701219	1.53117	1.75933	1.43897	0.841787
100001778	1-linoleoyl-GPI (18:2)*	0.981009	1.11211	1.07477	1.155	0.860271	0.430805	0.537976	0.960555	1.08235	1.01899
100001805	methylphosphate	0.845894	0.864123	0.556393	0.678292	1.06043	1.03105	0.98734	1.05512	1.04944	1.01266
100001810	dimethylarginine (SDMA + ADMA)	1.50319	1.55659	1.52989	1.38002	0.680759	0.686271	0.77851	1.10969	0.890306	0.66126
100001851	N-acetylserine	1.32639	1.06291	1.36869	0.854872	0.735892	0.516006	1.00613	1.11378	0.993874	0.852784
100001856	1-stearoyl-2-oleoyl-GPE (18:0/18:1)	1.07501	0.990643	1.09646	1.05092	1.07991	0.858447	0.956492	0.872092	1.00936	0.889508
100001869	1-stearoyl-2-arachidonoyl-GPC (18:0/20:4)	0.771859	0.931321	0.952394	0.891193	0.98479	1.0728	1.04855	1.01521	1.04023	1.05687
100001870	1-palmitoyl-2-linoleoyl-GPE (16:0/18:2)	1.54609	1.17849	1.80607	1.9805	0.743176	0.663716	0.571596	0.821123	1.06537	0.934632
100001872	1-stearoyl-2-arachidonoyl-GPS (18:0/20:4)	0.906238	1.02129	1.08348	0.986637	0.960285	0.947785	1.00606	0.993944	1.06213	1.0721
100001878	glycosyl-N-nervonoyl-sphingosine (d18:1/24:1)*	1.9818	2.16544	1.71528	1.48859	0.927157	0.906824	0.94749	1.05251	0.905507	0.788125
100001882	glycosyl-N-stearoyl-sphingosine (d18:1/18:0)	1.30747	1.59769	1.4798	1.00684	1.13278	0.941097	0.99316	0.611745	0.363068	0.363771
100001890	alanylleucine	0.764347	0.949416	0.949416	1.13448	2.12062	0.64219	0.912306	1.05058	1.21957	2.48775
100001948	succinylcarnitine (C4-DC)	0.899124	0.67346	0.785455	1.35302	0.780647	1.47246	1.24517	1.67637	1.01788	0.982124
100001956	N-methylproline	1.71301	0.978195	2.97213	1.98556	0.80818	1.0218	0.95804	0.95804	1.06786	0.894275
100002070	2-hydroxyglutarate	0.728598	0.787766	0.977498	0.847711	0.751194	1.22607	1.08125	1.0225	1.38313	1.3092
100002078	O-methyltyrosine	1.52455	0.767342	1.52455	1.55135	0.695089	0.851162	0.848436	0.976979	1.09547	1.02302
100002106	sphingomyelin (d18:1/18:1, d18:2/18:0)	1.26672	0.835975	0.880193	1.07544	0.997832	1.12608	1.13788	1.00217	0.843953	0.981219
100002107	palmitoyl sphingomyelin (d18:1/16:0)	1.17507	1.33215	1.25327	1.12878	1.04547	0.954525	0.921711	0.842289	0.837061	0.831807
100002154	ergothioneine	0.600719	0.625618	0.590587	0.726748	1.14458	0.973228	1.02677	1.09251	1.09214	1.03728
100002167	12-HETE	2.03027	1.85478	1.49003	2.20576	0.958235	0.892533	0.958235	1.00644	0.993556	0.922914
100002180	fructose 1,6-diphosphate/glucose 1,6-diphosphate/myo-inositol diphosphates	1.80112	0.338263	0.112883	2.29102	1	1.00631	1	0.931389	0.993688	1.0123
100002183	S-methylmethionine	0.803008	0.799445	1.56033	1.24579	0.960677	0.995274	1.00473	1.0401	1.01418	0.916665
100002196	13-HODE + 9-HODE	0.977988	1.37936	1.74828	0.943916	0.516533	1.5035	0.49676	1.6055	0.878633	1.02201
100002204	N-acetyl-3-methylhistidine*	1.19051	0.864206	1.53504	1.39634	0.634795	0.758597	1.14242	0.952238	1.04776	0.62503
100002227	4-cholesten-3-one	1.12747	1.03337	0.966629	0.733431	0.718478	1.32231	1.05516	1.20809	0.902243	0.870619
100002253	cinnamoylglycine	1.01738	0.988632	0.757809	1.17882	0.934458	1.01137	0.699502	1.40383	1.26404	0.927679
100002254	stearoyl ethanolamide	0.973133	0.958395	0.987872	0.790256	1.06713	1.1189	1.03963	1.23548	0.977338	1.01213
100002284	2S,3R-dihydroxybutyrate	1.25811	1.2378	1.49407	1.07959	0.576913	0.959922	0.861216	1.04008	0.752114	0.852889
100002285	2,4-dihydroxybutyrate	0.90348	0.789331	0.932442	0.792986	1.053	1.08576	0.979756	1.1521	1.02024	1.12591
100002356	(16 or 17)-methylstearate (a19:0 or i19:0)	0.688209	0.909753	0.769803	1.09296	1.42443	0.826124	0.850724	1.37216	1.09025	1.23391
100002367	2R,3R-dihydroxybutyrate	1.2509	1.11404	1.32798	1.15444	0.95477	0.99504	1.00496	0.891444	0.967676	0.941865
100002462	5-(galactosylhydroxy)-L-lysine	1.27456	1.17171	1.26859	1.28053	0.720461	0.930675	0.95634	1.04366	0.75355	0.660099
100002500	formiminoglutamate	2.59517	1.04217	1.77181	2.03939	0.903115	0.848397	0.471512	0.957832	1.31693	0.703929
100002528	sulfate*	1.06888	1.18934	1.37939	1.06034	0.844049	0.951108	0.933924	0.867208	1.04889	0.820248
100002544	4-hydroxyglutamate	0.788661	0.849771	0.916008	0.982246	0.776446	1.33354	1.30056	1.39141	1.15911	1.01775
100002619	sedoheptulose	0.900079	0.917333	0.945056	0.908706	1.27352	1.03692	1.01954	1.14543	0.980456	1.18233
100002679	gamma-carboxyglutamate	1.30472	1.33881	1.32815	1.28128	0.980439	0.977972	0.980439	0.981513	1.01849	0.979364
100002704	guanosine 3'-monophosphate (3'-GMP)	1.8971	3.88717	0.763884	0.99997	1.00003	0.694048	0.316245	1.0028	0.997259	1.259
100002749	S-methylcysteine	1.24121	2.17207	1.64707	1.25933	0.871999	0.903482	1.00741	0.944145	0.992592	0.960907
100002763	nicotinamide N-oxide	0.352952	0.55954	0.385501	0.588241	1.04903	1.06322	1.40493	0.950967	1.06142	1.32813
100002769	argininate*	1.3032	0.649156	1.05931	1.15254	0.681173	1.30488	0.956364	1.00579	0.994213	0.982638
100002784	2-oxoarginine*	1.25959	0.499178	0.979852	1.51924	1	0.883572	1.00528	0.994724	1	1.06127
100002844	19,20-DiHDPA	0.565658	1.07713	0.840921	0.657661	0.922874	1.63577	1.46205	1.09293	0.724809	1.37836
100002873	1-lignoceroyl-GPC (24:0)	1.34931	0.837796	0.952013	1.04608	1.07563	0.956362	0.985454	0.955551	1.01455	1.12745
100002910	1-methyl-5-imidazoleacetate	0.887091	0.695727	1.13423	1.3891	0.466908	1.83345	1.10303	1.34682	0.896974	0.604893
100002912	tauroursodeoxycholate	0.65188	1.03226	1.05623	1.37651	1.50281	0.967736	0.676069	1.22615	0.494491	0.709319
100002945	(14 or 15)-methylpalmitate (a17:0 or i17:0)	0.856443	0.714331	0.94325	1.12014	1.05675	0.909081	0.931204	1.14152	1.17433	1.36503
100002957	UDP-N-acetylglucosamine/galactosamine	1.18611	1.17332	0.993904	0.960442	1.0061	0.871198	0.964951	1.14979	0.965859	1.04633
100002989	oleoyl-linoleoyl-glycerol (18:1/18:2) [1]	0.874009	1.31225	1.18871	0.967945	0.983103	1.46948	0.743152	1.0169	0.814	1.42438
100002990	oleoyl-linoleoyl-glycerol (18:1/18:2) [2]	0.996519	1.06031	0.989558	1.00348	0.908909	1.41707	0.824362	1.19402	0.965773	1.19598
100003000	1-(1-enyl-palmitoyl)-GPE (P-16:0)*	0.994991	1.3281	0.615858	0.858797	0.890531	1.26681	1.00501	1.30221	0.861102	1.25038
100003001	1-(1-enyl-stearoyl)-GPE (P-18:0)*	1.35535	1.32922	0.818861	1.00133	0.856502	1.09377	0.838113	1.13787	0.730338	0.998671
100003119	N-oleoyltaurine	0.548967	0.506986	0.530538	0.567395	1.13451	1.19872	1.42149	0.954742	1.04526	1.08988
100003151	linoleoylcarnitine (C18:2)*	1.2011	0.776904	0.957899	0.879597	1.31452	1.42349	0.744381	1.0421	1.0421	0.824137
100003152	N-methyl-GABA	1.00486	0.705578	1.02447	1.25085	0.828114	1.01858	0.978346	1.01193	0.995137	0.746617
100003169	isoleucylglycine	0.933846	1.28066	1.06422	0.922896	1.62563	0.859107	1.1083	0.935783	0.893299	1.51408
100003185	leucylglycine	0.387205	0.445584	0.320012	0.416394	1.81659	0.771201	1.66359	1.2288	1.37888	1.67541
100003210	valylleucine	1.03746	0.540161	0.950331	1.19121	1.34517	0.718062	0.431708	0.96254	1.24158	1.56056
100003240	N-stearoyltaurine	1.52611	0.897755	1.05388	1.19496	0.946122	0.623555	0.904353	1.44363	1.122	0.771957
100003258	2-O-methylascorbic acid	1.1331	1.1365	1.05291	1.0236	0.726856	1.13297	0.847118	0.953842	0.86188	0.976403
100003397	trimethylamine N-oxide	1.47081	1.51436	3.03215	3.31732	0.17373	0.764043	0.318913	0.601964	1.23596	0.708229
100003415	N6-methyllysine	0.875662	0.931689	1.26686	0.98925	0.836523	0.83265	1.17544	1.01075	1.35481	1.05001
100003429	equol sulfate	0.54599	0.479303	0.607735	0.899703	1.19935	1.30845	0.949733	1.05027	1.55997	1.34915
100003434	imidazole propionate	0.782312	1.05259	2.13765	2.06347	0.571283	0.818732	0.947411	1.20129	0.686908	1.07609
100003588	phenylalanylglycine	1.21926	0.929073	0.568419	1.0049	0.975837	0.995095	0.945956	1.15981	1.01435	1.23142
100003589	phenylalanylalanine	1.2675	0.992613	0.632306	0.846551	1.16478	1.00739	0.869142	0.986059	1.02872	1.27193
100003598	tyrosylglycine	1.17522	0.794599	0.540661	1.27549	1.46784	0.500226	0.962761	0.815611	1.03724	1.43042
100003640	valylglutamine	0.293704	0.650467	0.650467	1.00723	2.80155	0.99277	1.06521	0.987875	1.41286	4.00341
100003641	valylglycine	0.910098	0.912829	0.81034	0.911464	1.22406	1.08164	0.954386	1.11767	1.04561	1.16478
100003674	prolylglycine	1.57692	1.39469	1.64406	1.51962	0.870745	1.02068	0.975318	0.943361	0.977318	0.979318
100003686	N-palmitoylglycine	1.05866	1.01527	2.04082	1.05866	0.984725	0.984725	0.806569	0.984725	0.59791	1.05936
100003695	mannonate*	0.934166	1.28149	0.981315	0.811093	0.797221	1.25184	1.23521	1.08558	1.01868	0.94445
100003869	taurohyodeoxycholic acid	1.01187	1.02293	1.06474	1.00081	1.28074	0.938238	0.877288	0.999187	0.284784	0.113097
100003895	equol glucuronide	0.638036	0.379092	0.69437	1.00178	0.998217	1.48428	0.868074	1.05414	1.54504	1.58029
100003901	2-stearoyl-GPE (18:0)*	0.937898	0.982206	1.01779	0.927864	0.830999	0.957032	1.7011	1.93583	1.46122	1.07113
100003926	(R)-3-hydroxybutyrylcarnitine	1.12472	0.416778	0.759208	0.606764	1.27143	1.12453	1.19798	1.29486	0.875473	0.753806
100003940	N-octanoylglycine	1.21693	0.845528	0.956492	0.844717	0.878755	1.17894	0.705224	1.04351	2.4294	2.06601
100004059	histidine betaine (hercynine)*	0.862205	0.484557	0.658404	0.646789	1.19014	0.993894	1.28331	1.01745	1.19279	1.00611
100004084	taurohyocholate*	2.61071	2.59815	2.62327	3.30505	1.08169	0.801265	0.585254	0.918309	0.604058	0.684222
100004088	retinal	1.40681	1.54223	1.65993	1.60108	0.906735	0.656527	0.498417	0.920977	1.07902	0.892493
100004216	pterin	0.684599	0.834105	1.16704	1.22027	1.07539	1.03228	0.859196	0.901003	0.989384	1.01062
100004299	N-acetyl-1-methylhistidine*	1.21462	0.985179	1.55158	1.42536	0.365732	1.01482	0.614432	0.976807	1.02836	0.476435
100004327	1-stearoyl-GPS (18:0)*	1.08294	1.10512	1.06076	0.963765	0.691031	0.8127	1.0374	1.03623	0.678066	0.926279
100004328	sphingomyelin (d18:1/14:0, d16:1/16:0)*	1.07004	1.50661	1.22093	1.03287	0.924856	0.993859	1.00614	0.735361	0.855853	0.834462
100004329	sphingomyelin (d18:2/16:0, d18:1/16:1)*	1.01642	1.22443	1.18712	1.06335	0.981264	0.935357	0.983583	1.02888	0.968739	0.956214
100004396	3-hydroxyadipate*	1.13113	2.83054	2.68352	1.43185	0.763382	0.891771	1.00056	0.848333	0.999437	0.945604
100004488	N-monomethylarginine	1.21585	1.07778	1.17864	1.14144	0.694152	0.673596	0.825053	0.988642	1.01136	0.820654
100004523	N-delta-acetylornithine	1.19503	1.12025	1.1494	1.00098	0.999016	0.977376	1.0022	0.975206	0.945834	0.979545
100004542	2-aminoheptanoate	1.28081	0.818767	1.98496	1.00977	0.990235	1.12079	0.805099	1.65831	0.859682	0.990235
100004568	S-(3-hydroxypropyl)mercapturic acid (HPMA)	0.97283	0.539476	0.765148	0.782186	0.897215	1.02717	1.02717	1.02717	1.11979	1.14521
100004575	N2,N5-diacetylornithine	1.09456	0.955884	0.969096	1.0612	0.809587	0.705691	0.791367	1.3276	1.09149	1.0309
100005372	1-(1-enyl-oleoyl)-GPE (P-18:1)*	0.889715	1.16851	0.889715	0.864895	1.03429	1.10288	0.842297	1.1047	1.03429	0.965707
100005373	fructosyllysine	1.25779	1.01738	1.34959	0.636502	0.947198	0.683801	1.08089	1.08394	0.982619	0.853988
100005463	N-acetylmethionine sulfoxide	1.3631	0.996915	1.03694	0.645788	0.803486	0.807768	1.00309	0.889611	1.11656	1.18344
100005466	N-acetyltaurine	0.960272	0.902746	0.788205	0.771539	1.03973	1.55083	0.779829	1.43099	2.05027	1.34397
100005716	1-oleoyl-GPG (18:1)*	1.28414	1.02552	1.10151	0.97448	1.25069	0.946055	1.736	0.914446	0.85631	0.946055
100005717	1-palmitoyl-GPG (16:0)*	0.949763	0.984952	0.949763	0.851342	1.01505	1.6873	2.12257	0.538593	1.34184	2.05778
100005805	1-palmitoyl-GPS (16:0)*	1.12206	0.894331	1.07589	1.16823	0.685177	0.461393	1.04752	1.34635	0.952479	0.802059
100005814	N-linoleoyltaurine*	1.39017	0.936673	1.06368	0.926266	1.06333	1.23729	0.92938	0.925791	1.13559	0.925524
100005815	N-linolenoyltaurine*	1.49979	1.01004	1.35261	1.48425	0.955084	0.940023	1.00773	0.973675	0.973675	0.992267
100005817	N-arachidonoyltaurine	1.29651	0.574134	0.727734	0.584036	1.04027	1	1	1	1	0.845529
100005831	N-palmitoleoyltaurine*	0.503402	0.345289	0.554129	0.452674	0.990025	1.39219	1.22997	1.18745	1.73647	1.00998
100005864	methyl glucopyranoside (alpha + beta)	0.864112	0.75901	1.16641	1.06125	1.06496	0.93875	0.683497	1.30118	1.06534	0.892094
100005986	sphingomyelin (d18:1/24:1, d18:2/24:0)*	1.24858	1.39818	1.35254	1.49767	0.954425	0.866197	0.861756	0.982971	0.925878	1.01703
100005999	7-hydroxycholesterol (alpha or beta)	1.07311	0.926886	1.40853	0.518451	0.417985	1.56773	1.41541	1.68653	0.452267	0.632781
100006115	arabonate/xylonate	0.740791	1.14916	0.989466	0.706869	1.01053	1.22238	0.8456	1.08628	0.881527	1.04434
100006121	1-dihomo-linolenylglycerol (20:3)	0.963345	0.963345	0.496702	2.92027	1.03666	1.54396	1.03666	1.47398	0.947845	0.889024
100006122	ribulose/xylulose	1.09679	1.0789	1.06101	0.919075	1.00082	0.999184	0.737727	1.11369	0.643957	0.880752
100006191	p-cresol glucuronide*	6.71637	3.90459	5.29841	3.47777	0.66749	0.66749	0.66749	1.33251	0.0894224	0.66749
100006240	4-hydroxy-nonenal-glutathione	0.918386	1.01946	1.00649	0.993513	0.757552	1.18182	1.15505	1.12015	0.936865	0.958202
100006290	sphingomyelin (d18:1/20:0, d16:1/22:0)*	0.845928	0.997943	0.947658	0.772547	1.00717	1.00206	1.00717	1.01598	0.934085	1.01228
100006292	sphingomyelin (d18:1/20:1, d18:2/20:0)*	0.768357	0.849186	0.631403	0.637771	1.21304	1.79619	1.32366	1.45004	1.1132	0.886797
100006294	behenoyl sphingomyelin (d18:1/22:0)*	0.948309	0.982046	1.01795	1.04854	0.676231	0.880761	0.842777	1.17401	1.24431	1.17034
100006295	sphingomyelin (d18:1/22:1, d18:2/22:0, d16:1/24:1)*	0.861095	0.976576	0.939149	0.969796	0.96791	1.05744	1.02342	1.21618	1.18933	1.22671
100006296	sphingomyelin (d18:1/22:2, d18:2/22:1, d16:1/24:2)*	0.72223	0.955175	1.11656	1.22926	1.09763	0.952253	0.91213	1.06419	0.973944	1.02606
100006298	lignoceroyl sphingomyelin (d18:1/24:0)	0.943586	1.0137	1.17802	1.08514	0.827518	0.792392	0.78728	1.00577	1.1542	0.994235
100006314	sphingomyelin (d17:1/16:0, d18:1/15:0, d16:1/17:0)*	0.960784	1.07425	1.04072	1.08944	0.992148	1.00785	1.04203	0.976444	0.992148	0.952294
100006362	daidzein sulfate (1)	0.455546	0.455546	0.455546	0.455546	1.08634	1.02786	1.02786	0.972144	1.02786	1.02786
100006363	daidzein sulfate (2)	0.323732	0.323732	0.323732	0.323732	1.14952	1.16933	1.16933	0.850481	1.18915	1.23118
100006367	3-hydroxyhexanoate	0.892223	0.824921	1.22631	0.892223	0.807617	1.97911	0.854161	1.10778	3.25781	1.95258
100006379	C-glycosyltryptophan	1.47421	1.17019	1.31751	1.54373	0.7508	0.918821	0.648402	1.02885	0.971146	0.902382
100006430	arabitol/xylitol	0.8811	0.921725	1.00288	1.08403	0.747368	0.789953	1.18637	0.99712	1.05451	1.26269
100006435	N-acetylglucosamine/N-acetylgalactosamine	1.03039	1.56267	1.45593	1.07149	0.930775	0.969609	0.75162	1.05385	0.824173	0.891942
100006614	adipoylcarnitine (C6-DC)	0.654737	0.864247	1.44489	1.30175	0.976986	1.30611	0.96705	0.787941	1.02301	1.06904
100006627	suberoylcarnitine (C8-DC)	0.800466	0.729981	0.864668	1.00917	1.71246	0.836574	1	1	1	1
100006643	taurochenodeoxycholic acid (7 or 24)-sulfate	0.861357	0.849579	0.873135	1.30024	1.77551	2.91358	0.673411	1.59075	0.845973	1.12687
100006679	phenol glucuronide	5.83924	3.49428	7.34048	2.27832	0.323025	0.559111	0.807401	0.288318	1.1728	0.827198
100006726	linoleoyl ethanolamide	1.27472	0.94212	1.27463	1.2748	0.711908	0.545849	0.828869	1.21153	1.05788	0.741008
100006730	indoleacetylglycine	0.928561	0.490968	1.07144	1.27622	0.488514	0.654074	0.441389	1.11531	1.18197	1.10132
100008903	1,2-dilinoleoyl-GPC (18:2/18:2)	1.13776	1.24772	1.22109	1.25136	0.986538	0.861595	0.991911	0.997648	1.00235	0.997284
100008904	1-stearoyl-2-oleoyl-GPC (18:0/18:1)	0.955935	0.905694	0.916405	0.91105	0.977671	1.20039	1.25221	1.04984	1.2025	1.02233
100008905	1,2-dioleoyl-GPC (18:1/18:1)	1.04837	1.07155	1.10833	0.975435	0.985399	1.0146	0.867309	1.05872	0.956196	0.787155
100008914	1-palmitoyl-2-arachidonoyl-GPC (16:0/20:4n6)	0.823027	0.919612	0.887465	0.859795	1.04921	1.02993	1.01428	1.01564	0.985718	1.06664
100008915	1-palmitoyl-2-docosahexaenoyl-GPC (16:0/22:6)	0.848298	1.00858	0.991974	0.901136	0.941048	1.09562	1.06593	1.00803	0.979441	1.10682
100008916	1-stearoyl-2-docosahexaenoyl-GPC (18:0/22:6)	0.731609	1.03498	1.03078	0.848239	0.890603	1.08414	1.02533	0.97467	0.950663	1.07599
100008919	1-(1-enyl-stearoyl)-2-oleoyl-GPE (P-18:0/18:1)	1.72885	1.48592	1.14228	1.2784	0.899977	0.7757	0.582322	1.07665	0.92335	0.876605
100008920	sphingomyelin (d18:1/17:0, d17:1/18:0, d19:1/16:0)	0.981267	1.06387	1.02664	0.949353	1.00759	0.992413	0.965103	1.02276	0.941042	1.06154
100008921	1-palmitoyl-2-stearoyl-GPC (16:0/18:0)	1.08313	1.11771	1.1035	1.00005	0.934013	0.906728	1.03241	0.86573	0.898504	0.999949
100008928	2-hydroxybutyrate/2-hydroxyisobutyrate	0.917893	0.924923	0.989091	0.931953	1.05512	0.727518	1.18029	1.01091	1.34715	1.31123
100008929	2-methylcitrate/homocitrate	0.777714	0.846318	0.84617	0.644559	1.074	1.31154	1.0335	0.966502	1.13169	1.11449
100008952	1-palmitoleoylglycerol (16:1)*	0.133089	0.243516	0.778853	1.06532	1.38899	1.44937	1.13524	1.27586	0.472227	0.934684
100008953	2-palmitoleoylglycerol (16:1)*	1.41102	1.41102	0.447455	1.78405	0.798311	1.15764	0.930154	0.977593	0.932779	1.02241
100008954	palmitoyl dihydrosphingomyelin (d18:0/16:0)*	6.63903	8.63766	8.28497	7.61553	0.777616	1.02164	0.8042	0.940412	0.978363	0.871303
100008955	tricosanoyl sphingomyelin (d18:1/23:0)*	0.651618	0.764892	0.874519	0.918682	1.38871	1.0404	0.9596	1.18962	1.22577	1.29194
100008956	sphingomyelin (d18:2/23:0, d18:1/23:1, d17:1/24:1)*	0.762745	0.856261	0.965376	1.06176	1.00884	0.921622	1.00884	1.02653	0.991156	1.09542
100008957	sphingomyelin (d18:2/24:1, d18:1/24:2)*	1.96572	1.93195	2.01636	1.9995	0.991406	0.999937	0.838985	0.982874	0.902411	1.00006
100008976	1-stearoyl-2-linoleoyl-GPE (18:0/18:2)*	1.11083	1.13916	1.53487	1.36717	0.864937	0.793959	0.789507	0.916766	0.986688	1.01331
100008977	1-stearoyl-2-arachidonoyl-GPE (18:0/20:4)	0.891782	1.01006	1.10444	0.953396	0.934078	0.987655	1.03516	1.01076	0.996412	1.00359
100008980	1-stearoyl-2-linoleoyl-GPC (18:0/18:2)*	0.905311	1.00992	1.18742	1.03426	0.998518	0.995553	1.0025	1.00148	0.952783	0.998518
100008981	1-oleoyl-2-linoleoyl-GPC (18:1/18:2)*	1.07257	1.03482	1.24178	1.1019	0.935812	0.895579	0.810528	1.02396	0.976044	0.723867
100008984	1-palmitoyl-2-palmitoleoyl-GPC (16:0/16:1)*	0.979284	0.841133	0.897082	0.746853	0.988561	1.05915	1.01823	1.03289	1.02556	1.01144
100008985	1-palmitoyl-2-dihomo-linolenoyl-GPC (16:0/20:3n3 or 6)*	0.790394	0.792314	0.733837	0.788475	0.972752	1.06528	1.08998	1.03497	1.02725	1.06998
100008990	1-palmitoyl-2-arachidonoyl-GPE (16:0/20:4)*	1.10681	0.968092	1.0764	1.10327	0.900446	0.93317	0.905879	0.972122	1.04487	1.02788
100008991	1-palmitoyl-2-docosahexaenoyl-GPE (16:0/22:6)*	0.8677	1.00285	1.10788	1.06012	0.893819	0.944728	0.997146	0.926358	1.00543	1.02223
100008992	1-stearoyl-2-docosahexaenoyl-GPE (18:0/22:6)*	0.823617	1.03517	1.17699	0.900089	0.853572	1.02032	1.15394	0.976835	0.979681	1.11122
100008993	1-palmitoyl-2-arachidonoyl-GPI (16:0/20:4)*	0.927585	0.864953	0.914753	0.940416	1.01519	1.09315	0.984813	1.10868	1.14902	1.09934
100008994	1-stearoyl-2-linoleoyl-GPI (18:0/18:2)	0.973134	1.69066	1.76941	1.4611	1.02687	0.799852	0.670119	0.712248	0.877534	1.08702
100008998	gamma-tocopherol/beta-tocopherol	1.01457	1.0112	1.00519	1.00783	0.965889	0.980864	0.980864	1.00941	0.994807	0.96692
100008999	1-(1-enyl-stearoyl)-2-arachidonoyl-GPE (P-18:0/20:4)*	1.65283	1.57264	1.48073	1.37613	0.956155	0.906215	0.87132	1.01135	0.988654	0.923655
100009002	1-(1-enyl-palmitoyl)-2-arachidonoyl-GPE (P-16:0/20:4)*	1.49337	1.31584	1.14298	1.20311	0.960265	0.929722	0.845524	1.00919	0.899871	0.990808
100009005	1-(1-enyl-palmitoyl)-2-oleoyl-GPE (P-16:0/18:1)*	1.5778	1.54024	1.15269	1.29015	0.906554	0.92344	0.791698	1.07656	0.889668	0.888627
100009007	1-(1-enyl-palmitoyl)-2-oleoyl-GPC (P-16:0/18:1)*	1.36645	1.63919	1.36645	1.06456	0.993711	0.926006	0.993711	1.00629	0.993711	0.993711
100009025	sphingomyelin (d18:1/21:0, d17:1/22:0, d16:1/23:0)*	0.594088	0.629199	0.705003	0.695931	1.00889	1.12203	0.99111	1.2916	1.34782	1.59897
100009026	behenoyl dihydrosphingomyelin (d18:0/22:0)*	2.80228	3.53279	4.95929	4.11476	0.736977	0.861229	0.819079	0.866601	0.994898	1.0051
100009027	sphingomyelin (d18:0/18:0, d19:0/17:0)*	9.47904	12.2319	12.5461	9.54353	0.854977	0.855899	0.854055	0.95701	1.04299	0.822889
100009028	N-palmitoyl-sphinganine (d18:0/16:0)	6.74445	9.42208	9.76643	6.03986	0.801919	1.01166	0.988336	0.834716	0.823059	0.815341
100009052	palmitoyl-linoleoyl-glycerol (16:0/18:2) [1]*	0.779334	1.14987	1.08742	0.620273	0.658034	1.21036	0.964793	1.03521	0.815672	1.52426
100009054	palmitoleoyl-oleoyl-glycerol (16:1/18:1) [2]*	0.707109	0.639203	0.444498	0.639203	0.916774	2.63599	1.68925	1.99597	1.63106	1.08323
100009055	palmitoyl-linoleoyl-glycerol (16:0/18:2) [2]*	0.735945	0.998551	0.869677	0.802367	0.715896	1.36502	1.01545	1.19048	1.00145	1.25894
100009058	(3'-5')-uridylyluridine	1.23706	1.2785	1.31995	1.08078	0.995209	0.908047	0.91097	1.00479	0.912761	0.90918
100009069	1-(1-enyl-palmitoyl)-2-linoleoyl-GPE (P-16:0/18:2)*	1.4476	1.43052	1.35979	1.46467	0.918119	0.616861	0.511122	1.04163	0.958369	0.877869
100009075	1-palmitoleoyl-2-linoleoyl-GPC (16:1/18:2)*	1.18529	1.30925	1.26951	1.10392	0.979613	1.02039	0.944104	0.957645	0.914431	0.930562
100009078	1-oleoyl-2-linoleoyl-GPE (18:1/18:2)*	1.4183	1.2337	1.78679	1.73558	1.07226	0.717969	0.611064	0.873216	0.927743	0.861799
100009130	1-oleoyl-2-docosahexaenoyl-GPC (18:1/22:6)*	0.997727	1.00227	1.01504	0.993182	1.17594	1.08271	0.879943	1.05322	0.973652	0.945789
100009131	1-linoleoyl-2-arachidonoyl-GPC (18:2/20:4n6)*	0.750733	0.841196	0.861945	0.875971	1.09424	1.01036	0.989644	1.09316	1.08121	1.16308
100009139	1-myristoyl-2-arachidonoyl-GPC (14:0/20:4)*	0.749112	1.0217	1.03493	0.845618	1.08147	1.05551	0.884844	1.1002	0.873959	0.978298
100009154	1-palmitoyl-2-gamma-linolenoyl-GPC (16:0/18:3n6)*	0.81639	0.768058	0.764808	0.761557	1.037	0.971608	1.03269	1.02839	1.08637	1.08993
100009162	1-(1-enyl-palmitoyl)-2-palmitoyl-GPC (P-16:0/16:0)*	0.923296	1.18863	0.917174	1.03152	1.05314	0.954727	0.839333	1.18109	0.968481	1.07841
100009204	1,2-dipalmitoyl-GPE (16:0/16:0)*	1.42532	1.48183	1.34267	1.0919	0.818463	0.772748	0.983346	0.761342	0.867215	1.01665
100009217	1,2-dilinoleoyl-GPE (18:2/18:2)*	1.56034	1.68807	2.76346	2.50051	1.07366	0.54471	0.413421	0.926345	0.761205	0.755778
100009219	1-oleoyl-2-arachidonoyl-GPE (18:1/20:4)*	0.994429	1.1246	1.22955	1.2094	1.00557	0.964211	0.940072	1.00987	0.942793	0.976879
100009220	1-oleoyl-2-docosahexaenoyl-GPE (18:1/22:6)*	0.924852	1.12788	1.18486	1.09221	0.999357	0.998072	1.02664	1.00064	0.958984	0.943437
100009222	1-linoleoyl-2-arachidonoyl-GPE (18:2/20:4)*	1.14761	1.05589	1.48932	1.52926	1.02494	0.722009	0.718488	0.975062	0.972611	0.929221
100009225	1-(1-enyl-stearoyl)-2-linoleoyl-GPE (P-18:0/18:2)*	1.63029	1.54533	1.54732	1.67776	0.976502	0.851562	0.703823	0.993537	0.959468	1.00646
100009227	1-linoleoyl-GPG (18:2)*	0.952104	0.998147	1.00185	1.00556	0.489348	0.685131	1.02762	1.19539	0.84379	1.01757
100009232	thioproline	1.82231	1.31936	1.23809	1.47807	0.964551	0.964551	0.955049	0.87654	0.974054	1.02595
100009233	palmitoylcholine	1.1653	1.1864	1.76472	1.53698	0.83918	0.916044	0.907008	0.771352	0.768071	1.08396
100009271	(S)-3-hydroxybutyrylcarnitine	0.577664	0.427559	0.606009	0.549318	1.20709	1.48455	1.83304	1.17753	1.85847	0.82247
100009272	glycosyl-N-palmitoyl-sphingosine (d18:1/16:0)	2.67671	2.6747	2.08276	1.81073	1.11842	0.881576	0.856667	0.700797	0.731363	0.604534
100009278	14-HDoHE/17-HDoHE	3.40021	1.73454	1.49155	2.53737	0.712619	0.712619	1.28738	0.712619	0.441462	0.712619
100009331	oleoylcholine	1.51192	1.29719	1.44022	1.36852	0.370741	1.00572	0.963448	0.5435	0.253237	0.994284
100009334	palmitoloelycholine	1.85645	1.31994	1.59775	1.36321	0.410661	1.15497	0.845034	0.496497	0.829502	0.829502
100009343	1-linoleoyl-2-linolenoyl-GPC (18:2/18:3)*	1.92321	2.52185	3.06463	2.38209	0.952504	0.982647	0.954124	1.01735	0.955745	0.834296
100009394	hexadecadienoate (16:2n6)	0.677527	1.20049	0.871337	1.06454	0.852196	1.32961	0.924483	1.25742	0.935463	1.22805
100009407	pimeloylcarnitine/3-methyladipoylcarnitine (C7-DC)	1.11071	0.94072	1.33255	1.00137	0.972408	0.80587	1.2241	1.02485	0.998631	0.656839
100010861	3,4-methylene heptanoylglycine	1.19497	1.16678	1.1833	1.17163	1.063	0.936995	0.926044	0.706863	0.677211	0.874764
100010895	2'-O-methylcytidine	1.07319	0.95666	1.12134	1.02504	0.740159	0.67293	0.974959	1.26607	1.13056	0.599464
100010896	2'-O-methyluridine	1.02152	0.965435	0.978483	0.971959	0.769561	0.591627	1.0956	1.02957	1.02343	1.13192
100010901	gamma-glutamyl-alpha-lysine	3.70984	3.52361	1.89331	3.61672	0.828539	0.426589	0.828539	0.828539	0.828539	1.17146
100010917	palmitoyl-oleoyl-glycerol (16:0/18:1) [2]*	0.611695	0.617666	0.425157	0.486332	0.8411	2.05095	1.24763	1.79122	1.46077	1.1589
100010919	oleoyl-oleoyl-glycerol (18:1/18:1) [2]*	0.592996	0.68301	0.515233	0.607019	1.11726	2.14395	0.95337	1.58664	1.30249	1.04663
100010921	stearoyl-linoleoyl-glycerol (18:0/18:2) [2]*	0.847038	1.26361	1.27322	1.12392	0.963908	0.963908	0.810404	1.03609	0.81025	1.24275
100010922	linoleoyl-arachidonoyl-glycerol (18:2/20:4) [1]*	0.595547	1.12345	0.998407	0.360696	0.395755	1.29501	0.50238	1.13668	1.00159	1.49273
100010923	linoleoyl-arachidonoyl-glycerol (18:2/20:4) [2]*	0.998096	1.06521	0.994289	1.0019	0.515608	1.13947	0.514976	1.22497	0.971642	1.3738
100010924	palmitoyl-arachidonoyl-glycerol (16:0/20:4) [1]*	0.333452	0.835206	0.272091	0.333452	1	1	1	1	1	1
100010925	palmitoyl-arachidonoyl-glycerol (16:0/20:4) [2]*	0.893825	1.08665	0.959889	0.685877	1.04011	0.870956	1.08181	1.04931	0.886241	1.07978
100010927	linoleoyl-linolenoyl-glycerol (18:2/18:3) [2]*	1.0065	1.54531	1.75898	1.28936	0.762249	0.993499	0.693366	0.827453	0.697045	1.09049
100010929	linoleoyl-docosahexaenoyl-glycerol (18:2/22:6) [2]*	0.524	1.45317	1.09287	1.5521	0.752738	0.907128	0.485336	1.342	0.816362	1.31566
100010937	oleoyl-arachidonoyl-glycerol (18:1/20:4) [2]*	0.606841	1.00878	0.83533	0.800707	0.844472	1.75967	0.991217	1.61318	1.39234	1.52275
100010939	palmitoyl-linolenoyl-glycerol (16:0/18:3) [2]*	0.900403	0.893991	0.939213	0.919808	0.439712	1.77518	1.06566	1.32383	1.06079	1.55348
100010940	diacylglycerol (16:1/18:2 [2], 16:0/18:3 [1])*	0.711449	1.05945	0.857052	0.643047	0.665238	1.60726	0.940547	1.34765	1.08381	1.26507
100010941	linoleoyl-linoleoyl-glycerol (18:2/18:2) [1]*	0.992418	1.3728	1.37062	1.22962	0.583817	1.00758	0.609438	0.794312	0.360501	1.41641
100010942	linoleoyl-linoleoyl-glycerol (18:2/18:2) [2]*	1.35858	1.37425	1.34291	1.49864	0.422833	0.718623	0.32937	0.859298	0.555562	1.1407
100010944	oleoyl-linolenoyl-glycerol (18:1/18:3) [2]*	1.74757	1.40981	2.07021	0.99223	0.32575	1.06655	0.499136	1.00777	0.732435	0.908113
100010949	stearoyl-arachidonoyl-glycerol (18:0/20:4) [1]*	0.391738	0.560296	0.985834	1.01417	1.32524	1.64174	0.537804	1.81248	1.32524	0.814993
100010950	stearoyl-arachidonoyl-glycerol (18:0/20:4) [2]*	0.91895	1.57765	1.53274	1.02999	0.968557	1.12236	0.749326	1.14856	0.903071	0.970009
100010951	1-oleoyl-2-arachidonoyl-GPI (18:1/20:4)*	0.954356	0.98384	0.797533	0.895733	1.01018	1.01796	1.03569	0.997609	1.00239	1.01018
100015609	N-palmitoyl-sphingadienine (d18:2/16:0)*	1.21389	1.37772	1.28881	1.05688	0.762875	0.965821	0.949454	1.03418	0.889705	0.757442
100015617	stearoyl-docosahexaenoyl-glycerol (18:0/22:6) [2]*	0.99809	1.53351	1.3107	0.755675	0.996196	0.749384	1.00191	1.00762	0.85544	1.04005
100015618	palmitoyl-docosahexaenoyl-glycerol (16:0/22:6) [1]*	1.00029	0.999121	1.02689	0.999707	0.737145	1.1085	1.207	0.588104	0.869122	1.16166
100015619	palmitoyl-docosahexaenoyl-glycerol (16:0/22:6) [2]*	0.952782	1.04722	0.737595	0.463353	0.87134	1.07233	1.08186	1.22938	0.904701	1.09139
100015624	N-behenoyl-sphingadienine (d18:2/22:0)*	0.703094	0.701089	0.795835	0.705099	1.08567	0.970035	1.02996	1.17511	1.24371	1.14138
100015625	glycosyl-N-behenoyl-sphingadienine (d18:2/22:0)*	0.70177	0.494715	0.494715	0.28766	1.29609	0.901921	1.1449	1.40733	1.09808	1.1449
100015643	sphingadienine	0.804605	1.23627	1.10614	0.848727	0.901446	0.988483	0.740492	1.13445	1.07304	1.01152
100015666	glycerophosphoserine*	0.994981	1.01506	1.07295	1.00502	0.630225	0.755669	1.04395	0.939066	1.14193	0.923607
100015723	hexadecasphingosine (d16:1)*	0.757949	1.1512	1.00627	0.731562	1.01738	0.993731	1.18907	0.837739	1.03178	0.657386
100015724	heptadecasphingosine (d17:1)	0.886707	0.899981	0.913256	0.814379	1.55799	1.20357	0.935433	1.37262	1.06457	1.34641
100015727	ceramide (d16:1/24:1, d18:1/22:1)*	0.892224	1.01462	0.928137	0.799327	0.985378	1.0364	1.06119	1.09665	1.08599	0.936049
100015730	glycosyl ceramide (d16:1/24:1, d18:1/22:1)*	0.777116	0.989422	0.604107	0.531266	1.29248	1.01058	1.50891	1.25326	0.959332	1.12417
100015735	ceramide (d18:1/14:0, d16:1/16:0)*	1.05887	1.71176	1.6143	0.858885	1.14412	0.992199	1.0078	0.881393	0.628486	0.539748
100015737	ceramide (d18:1/17:0, d17:1/18:0)*	0.91533	2.39865	1.92999	0.777258	0.881639	1.10299	1.75047	0.897013	1	1
100015744	ceramide (d18:2/24:1, d18:1/24:2)*	1.36988	1.85754	1.92317	1.67903	1.03661	0.928244	0.890173	0.96339	0.919704	0.923974
100015745	glycosyl ceramide (d18:2/24:1, d18:1/24:2)*	2.5805	3.34626	2.69527	2.34341	0.943414	1.00428	0.995723	0.891105	0.82663	0.87172
100015755	ceramide (d18:1/20:0, d16:1/22:0, d20:1/18:0)*	0.759525	1.26755	1.27682	0.737883	0.749529	1.24886	1.00306	0.980557	0.996937	1.00919
100015760	linoleoylcholine*	1.56624	1.98671	2.03968	2.09266	0.458672	0.891602	0.723422	0.358494	0.220679	1.1084
100015762	docosatrienoate (22:3n6)*	0.733707	0.798906	0.493763	0.733707	1.32983	1.39863	1.13608	1.54113	1.26102	0.863919
100015785	nisinate (24:6n3)	0.648174	1.2272	0.822256	1.1307	1.46766	0.8208	0.701967	1.14069	0.918571	1.08143
100015786	sphingomyelin (d18:0/20:0, d16:0/22:0)*	17.1212	18.6365	22.7534	17.2736	0.895311	0.895311	0.560574	0.895311	0.895311	1.10469
100015787	sphingomyelin (d18:1/19:0, d19:1/18:0)*	0.40335	0.596029	0.506967	0.480461	1.16358	1.10532	1.14867	1.04042	0.959576	1.24214
100015789	sphingomyelin (d18:2/24:2)*	1.35651	1.64649	1.91964	1.85631	1	1	1	1	1	1
100015790	sphingomyelin (d18:2/21:0, d16:2/23:0)*	0.491715	0.544928	0.49384	0.619549	1.32099	1.00188	0.998117	1.18561	1.18206	1.28867
100015791	sphingomyelin (d18:2/23:1)*	1.61106	1.62665	1.59548	1.88458	0.977524	0.798646	0.879581	0.976544	0.978505	1.0215
100015792	sphingomyelin (d18:1/25:0, d19:0/24:1, d20:1/23:0, d19:1/24:0)*	0.727247	0.644938	0.875209	1.16899	1.13562	0.6906	0.670626	1.12479	1.1707	1.33124
100015797	heneicosapentaenoate (21:5n3)	0.389296	1.11499	0.779847	1.16178	0.8032	1.34007	0.90566	1.03393	0.966072	1.10178
100015832	behenoylcarnitine (C22)*	0.374231	0.177368	0.190293	0.513552	0.806515	1.78095	1.64019	1.19348	2.55753	2.01814
100015833	arachidoylcarnitine (C20)*	0.450267	0.452294	0.482705	0.454321	1.60883	1.3756	0.992111	1.37707	1.00789	1.37413
100015834	lignoceroylcarnitine (C24)*	0.676921	0.457235	0.597101	0.742149	0.886867	1.11313	1.40454	1.1648	2.26364	1.68239
100015837	arachidonoylcarnitine (C20:4)	0.511784	1.11212	0.812086	0.800024	1.61277	2.48394	0.80425	1.63366	0.887882	1.21422
100015841	erucoylcarnitine (C22:1)*	0.381161	0.244766	0.169302	0.445997	1.98495	1.76168	0.877153	1.51434	1.12285	1.33195
100015846	nervonoylcarnitine (C24:1)*	0.669648	0.206671	0.228379	0.689316	1.08196	1.05083	1.10263	0.949173	1.37799	1.26968
100015882	glycosyl ceramide (d18:1/20:0, d16:1/22:0)*	0.844395	1.18196	0.882015	0.664715	1.23603	1.0769	1.5518	1.14112	0.923099	0.818782
100015962	N,N,N-trimethyl-5-aminovalerate	5.35871	3.22787	4.93589	3.01108	0.450203	0.876804	0.855646	0.67777	1.1232	0.545815
100015965	ethyl alpha-glucopyranoside	0.143777	1.00708	1.12072	1.00708	0.993726	1.08797	0.993726	1.00627	0.981179	0.993726
100016038	(N(1) + N(8))-acetylspermidine	0.971643	1.01278	0.995741	1.00426	1.33271	1.19306	0.972295	1.01543	0.853213	0.750041
100016110	2-butenoylglycine	0.933401	0.662424	0.914373	0.529478	0.954788	1.19468	1.04521	1.51175	1.41698	1.47704
100019801	3-hydroxyoleoylcarnitine	1.40523	0.946112	0.454951	0.769708	2.19192	1.83806	0.94562	1.36528	1.05389	0.734221
100019816	isocaproylglycine	1.64164	1.86061	2.16783	1.45845	0.586089	0.40734	0.464073	0.375635	0.791333	1.20867
100019960	2-hydroxyheptanoate*	0.903276	1.21874	1.09672	0.787083	0.882802	1.70978	1.09838	1.75027	0.847502	0.828561
100019968	ribulonate/xylulonate/lyxonate*	0.954365	1.09857	1.2056	0.863221	1.04203	1.26805	0.957969	1.13756	0.942147	0.932396
100020204	N-acetyl-2-aminooctanoate*	1.25169	1.17741	0.893084	1.38122	0.96029	0.992511	1.05155	1.00749	0.977534	0.992511
100020207	genistein sulfate*	0.104466	0.174351	0.174351	0.693083	2.47835	3.02829	0.463461	1.30692	1.68076	1.73709
100020214	glyco-beta-muricholate**	0.24011	0.980007	0.980007	1.29105	1.01999	3.12142	0.632979	1.93883	0.313815	1.10278
100020217	N,N,N-trimethyl-alanylproline betaine (TMAP)	1.01625	0.928963	0.983751	1.04875	0.577604	1.49854	1.14822	0.689231	1.19779	0.588116
100020361	3-amino-2-piperidone	2.42427	2.14496	3.80043	3.32933	0.973439	0.973439	0.844876	1.02656	0.973439	0.920317
100020409	ascorbic acid 3-sulfate*	1.01921	0.945528	1.04032	1.05501	0.802351	1.6059	0.980791	1.33562	0.935322	0.848732
100020417	N6,N6-dimethyllysine	1.23506	1.68906	2.44683	1.45974	0.777541	0.600882	0.955932	1.02809	0.971908	0.798059
100020419	1-carboxyethylphenylalanine	0.856114	0.917101	0.958486	0.667261	0.888492	1.0656	1.1066	1.1476	1.04151	1.18598
100020421	1-carboxyethyltyrosine	0.814425	0.814425	1.4134	0.636465	0.881214	1.11879	1.61533	0.87035	1.27783	1.23118
100020423	1-carboxyethylvaline	0.790975	0.594272	1.00586	0.612186	0.99414	0.797774	1.06031	1.2796	1.02178	1.09883
100020425	1-carboxyethylleucine	0.792206	0.818349	0.935103	0.582913	1.4776	1.24181	1.83437	1.0649	1.1598	0.814232
100020427	1-carboxyethylisoleucine	0.961679	0.784247	1.03832	0.507457	1.04715	0.814252	1.72962	0.884065	1.04715	1.21024
100020513	N-acetylhomocitrulline	0.898719	0.676584	1.43684	1.45715	0.444221	0.762212	0.675406	1.44217	1.2898	1.10128
100020837	2,6-dihydroxybenzoic acid	0.954295	0.484837	0.474787	1.23892	1.24043	0.952885	0.974918	1.02508	1.11089	1.07525
100020899	3'-dephospho-CoA-glutathione*	1.02351	1.5992	0.844449	0.884515	0.976485	0.949236	1.08673	1.09542	0.944533	1.09042
100020967	S-(1,2-dicarboxyethyl)glutathione	1.47651	0.973342	1.89348	0.947192	1.19476	0.384004	0.643125	0.517039	1.04163	1.02666
100021123	hydroxy-N6,N6,N6-trimethyllysine*	0.851101	0.581866	1.5817	1.76618	0.57622	1.1489	1.47321	1.91775	0.458588	0.569744
100021141	3-hydroxydecanoylcarnitine	1.08159	0.93118	0.701048	1.40822	1.00429	0.85569	0.971202	1.1393	1.01288	0.995706
100021389	1-palmitoyl-2-oleoyl-glycosyl-GPE (16:0/18:1)**	0.913632	0.997488	0.805326	0.754941	1.34861	1.19964	0.995622	1.00251	1.34681	1.26927
100021393	1-palmitoyl-2-linoleoyl-glycosyl-GPE (16:0/18:2)**	1.20001	1.17965	1.43153	1.00533	0.742858	0.787949	0.449735	0.871917	0.994665	1.16135
100021395	1-palmitoyl-2-arachidonoyl-glycosyl-GPE (16:0/20:4)**	1.17519	0.92174	0.84607	0.728296	0.911495	1.097	0.888691	1.10462	1.2062	1.07826
100021397	1-palmitoyl-2-docosahexaenoyl-glycosyl-GPE (16:0/22:6)**	0.851531	1.08579	0.902366	0.612621	0.88713	1.16018	0.960398	1.04741	1.0396	1.14921
100021403	1-stearoyl-2-linoleoyl-glycosyl-GPE (18:0/18:2)**	0.941048	1.17321	1.17633	0.810999	0.776245	0.98367	0.778135	1.01633	1.08989	1.23899
100021404	1-stearoyl-2-arachidonoyl-glycosyl-GPE (18:0/20:4)**	0.678776	0.676636	0.674495	0.457648	1.04398	1.24908	0.963592	1.05155	1.03641	1.10821
100021405	1-stearoyl-2-docosahexaenoyl-glycosyl-GPE (18:0/22:6)**	0.610848	1.07057	0.699931	0.472356	1.00156	1.05359	0.946522	0.998441	1.00468	1.08182
100021467	pentose acid*	0.493469	0.444472	0.334779	0.776308	1.93079	1.09519	0.904812	2.22348	2.41313	1.9022
